# Supplementary material for: Posteroanterior Cervical Transcutaneous Spinal Cord Stimulation: Interactions with Cortical and Peripheral Nerve Stimulation
Source: J Clin Med. 2021 Nov 15;10(22):5304. doi: 10.3390/jcm10225304 (PMC8623612; doi:10.3390/jcm10225304)
Supplement: Supplementary file 1 [file jcm-10-05304-s001.zip]

Archive with 17 entries (17 files):
- S8 - TSCS-H.xlsx
- __MACOSX/._S8 - TSCS-H.xlsx
- S1.xlsx
- __MACOSX/._S1.xlsx
- S7 - TSCS-F.xlsx
- __MACOSX/._S7 - TSCS-F.xlsx
- S6 - TSCS-TMS.xlsx
- __MACOSX/._S6 - TSCS-TMS.xlsx
- S5 - H.xlsx
- __MACOSX/._S5 - H.xlsx
- S4 - F.xlsx
- __MACOSX/._S4 - F.xlsx
- S3 - TMS.xlsx
- S2 - TSCS.xlsx
- __MACOSX/._S2 - TSCS.xlsx
- Figs/Fig S1.jpg
- __MACOSX/Figs/._Fig S1.jpg
