# Supplementary material for: Posteroanterior Cervical Transcutaneous Spinal Cord Stimulation: Interactions with Cortical and Peripheral Nerve Stimulation
Source: J Clin Med. 2021 Nov 15;10(22):5304. doi: 10.3390/jcm10225304 (PMC8623612; doi:10.3390/jcm10225304)
Supplement: Supplementary file 1 [file jcm-10-05304-s001.zip › S8 - TSCS-H.xlsx]

## Sheet: HC all
Subject ID	Group	Session	Synapse Delay	TSCS Intensity (x RMT)	Paradigm	Avg P2P	Norm to H	Norm to Hzero
1	1	2	-100	0.5	HC50 -100	0.524331	116.978	16.9779
1	1	2	-50	0.5	HC50 -50	0.420064	93.7159	-6.2841
1	1	2	-25	0.5	HC50 -25	0.456311	101.803	1.80262
1	1	2	-10	0.5	HC50 -10	0.47878	106.816	6.81555
1	1	2	-5	0.5	HC50 -5	0.459562	102.528	2.52803
1	1	2	-2	0.5	HC50 -2	0.481581	107.44	7.44041
1	1	2	0	0.5	HC50	0.467868	104.381	4.38096
1	1	2		0.5	TSCS 50%	0.00447111	0.997502	-99.0025
1	1	2			H Only	0.448231	100	0
2	0	2	-100	0.5	HC50 -100	0.397787	115.832	15.8323
2	0	2	-50	0.5	HC50 -50	0.333952	97.2441	-2.75593
2	0	2	-25	0.5	HC50 -25	0.376348	109.589	9.58941
2	0	2	-10	0.5	HC50 -10	0.431427	125.628	25.628
2	0	2	-5	0.5	HC50 -5	0.378698	110.274	10.2737
2	0	2	-2	0.5	HC50 -2	0.343384	99.9906	-0.00940549
2	0	2	0	0.5	HC50	0.323071	94.0757	-5.9243
2	0	2		0.5	TSCS 50%	0.0054727	1.59361	-98.4064
2	0	2			H Only	0.343416	100	0
7	0	2	-100	0.5	HC50 -100	0.16498	67.011	-32.989
7	0	2	-50	0.5	HC50 -50	0.195562	79.4325	-20.5675
7	0	2	-25	0.5	HC50 -25	0.219061	88.9774	-11.0226
7	0	2	-10	0.5	HC50 -10	0.256403	104.145	4.14482
7	0	2	-5	0.5	HC50 -5	0.178887	72.6595	-27.3405
7	0	2	-2	0.5	HC50 -2	0.167459	68.0177	-31.9823
7	0	2	0	0.5	HC50	0.272563	110.709	10.7086
7	0	2		0.5	TSCS 50%	0.0437801	17.7824	-82.2176
7	0	2			H Only	0.246199	100	0
10	0	2	-100	0.5	HC50 -100	0.171998	74.7377	-25.2623
10	0	2	-50	0.5	HC50 -50	0.198813	86.3896	-13.6104
10	0	2	-25	0.5	HC50 -25	0.2067	89.8167	-10.1833
10	0	2	-10	0.5	HC50 -10	0.184198	80.0391	-19.9609
10	0	2	-5	0.5	HC50 -5	0.112991	49.0977	-50.9023
10	0	2	-2	0.5	HC50 -2	0.212301	92.2506	-7.74935
10	0	2	0	0.5	HC50	0.27575	119.821	19.8209
10	0	2		0.5	TSCS 50%	0.112766	48.9998	-51.0002
10	0	2			H Only	0.230135	100	0
11	0	2	-100	0.5	HC50 -100	0.140611	131.924	31.9237
11	0	2	-50	0.5	HC50 -50	0.133948	125.672	25.6719
11	0	2	-25	0.5	HC50 -25	0.0869486	81.5765	-18.4235
11	0	2	-10	0.5	HC50 -10	0.136716	128.269	28.2694
11	0	2	-5	0.5	HC50 -5	0.104396	97.9462	-2.05375
11	0	2	-2	0.5	HC50 -2	0.162856	152.794	52.7937
11	0	2	0	0.5	HC50	0.128411	120.477	20.477
11	0	2		0.5	TSCS 50%	0.0126189	11.8392	-88.1608
11	0	2			H Only	0.106585	100	0
12	1	2	-100	0.5	HC50 -100	0.588359	111.656	11.6562
12	1	2	-50	0.5	HC50 -50	0.700224	132.885	32.8853
12	1	2	-25	0.5	HC50 -25	0.42412	80.4875	-19.5125
12	1	2	-10	0.5	HC50 -10	0.57207	108.565	8.56495
12	1	2	-5	0.5	HC50 -5	0.605678	114.943	14.9429
12	1	2	-2	0.5	HC50 -2	0.566437	107.496	7.49587
12	1	2	0	0.5	HC50	0.576481	109.402	9.40191
12	1	2		0.5	TSCS 50%	0.00611644	1.16075	-98.8392
12	1	2			H Only	0.526939	100	0
13	0	2	-100	0.5	HC50 -100	0.505982	108.43	8.42993
13	0	2	-50	0.5	HC50 -50	0.492429	105.526	5.52566
13	0	2	-25	0.5	HC50 -25	0.463747	99.3792	-0.620837
13	0	2	-10	0.5	HC50 -10	0.417681	89.5074	-10.4926
13	0	2	-5	0.5	HC50 -5	0.484865	103.905	3.90456
13	0	2	-2	0.5	HC50 -2	0.483899	103.698	3.69759
13	0	2	0	0.5	HC50	0.430429	92.2392	-7.76077
13	0	2		0.5	TSCS 50%	0.0060197	1.29	-98.71
13	0	2			H Only	0.466644	100	0
16	1	2	-100	0.5	HC50 -100	0.692401	100.42	0.420186
16	1	2	-50	0.5	HC50 -50	0.63156	91.5963	-8.40373
16	1	2	-25	0.5	HC50 -25	0.624349	90.5504	-9.44956
16	1	2	-10	0.5	HC50 -10	0.611569	88.697	-11.303
16	1	2	-5	0.5	HC50 -5	0.580408	84.1776	-15.8224
16	1	2	-2	0.5	HC50 -2	0.604906	87.7305	-12.2695
16	1	2	0	0.5	HC50	0.62216	90.233	-9.767
16	1	2		0.5	TSCS 50%	0.0488592	7.08614	-92.9139
16	1	2			H Only	0.689504	100	0
17	1	2	-100	0.5	HC50 -100	0.0998572	58.7918	-41.2082
17	1	2	-50	0.5	HC50 -50	0.233959	137.745	37.7452
17	1	2	-25	0.5	HC50 -25	0.120896	71.1785	-28.8215
17	1	2	-10	0.5	HC50 -10	0.0780101	45.9291	-54.0709
17	1	2	-5	0.5	HC50 -5	0.0711783	41.9068	-58.0932
17	1	2	-2	0.5	HC50 -2	0.107905	63.53	-36.47
17	1	2	0	0.5	HC50	0.117319	69.0728	-30.9272
17	1	2		0.5	TSCS 50%	0.0059875	3.52519	-96.4748
17	1	2			H Only	0.169849	100	0
18	1	2	-100	0.5	HC50 -100	0.201324	109.758	9.75797
18	1	2	-50	0.5	HC50 -50	0.204157	111.302	11.3024
18	1	2	-25	0.5	HC50 -25	0.174605	95.1914	-4.80857
18	1	2	-10	0.5	HC50 -10	0.215037	117.234	17.2343
18	1	2	-5	0.5	HC50 -5	0.209565	114.251	14.2507
18	1	2	-2	0.5	HC50 -2	0.159121	86.7498	-13.2502
18	1	2	0	0.5	HC50	0.192117	104.739	4.73866
18	1	2		0.5	TSCS 50%	0.0083698	4.56305	-95.4369
18	1	2			H Only	0.183425	100	0
22	0	2	-100	0.5	HC50 -100	0.252508	104.434	4.4335
22	0	2	-50	0.5	HC50 -50	0.153069	63.3071	-36.6929
22	0	2	-25	0.5	HC50 -25	0.262809	108.694	8.69397
22	0	2	-10	0.5	HC50 -10	0.20905	86.4599	-13.5401
22	0	2	-5	0.5	HC50 -5	0.163886	67.7806	-32.2194
22	0	2	-2	0.5	HC50 -2	0.167845	69.4183	-30.5817
22	0	2	0	0.5	HC50	0.168424	69.6578	-30.3422
22	0	2		0.5	TSCS 50%	0.0295193	12.2087	-87.7913
22	0	2			H Only	0.241788	100	0
23	1	2	-100	0.5	HC50 -100	0.101499	100.67	0.670284
23	1	2	-50	0.5	HC50 -50	0.104106	103.257	3.2567
23	1	2	-25	0.5	HC50 -25	0.103076	102.235	2.23511
23	1	2	-10	0.5	HC50 -10	0.0930648	92.3051	-7.69487
23	1	2	-5	0.5	HC50 -5	0.0910044	90.2615	-9.73845
23	1	2	-2	0.5	HC50 -2	0.0775808	76.9475	-23.0525
23	1	2	0	0.5	HC50	0.0938552	93.0891	-6.9109
23	1	2		0.5	TSCS 50%	0.0093355	9.2593	-90.7407
23	1	2			H Only	0.100823	100	0
24	0	2	-100	0.5	HC50 -100	0.491399	70.5016	-29.4984
24	0	2	-50	0.5	HC50 -50	0.542841	77.8819	-22.1181
24	0	2	-25	0.5	HC50 -25	0.767214	110.073	10.073
24	0	2	-10	0.5	HC50 -10	0.735506	105.524	5.52373
24	0	2	-5	0.5	HC50 -5	0.598178	85.8212	-14.1788
24	0	2	-2	0.5	HC50 -2	0.599884	86.0659	-13.9341
24	0	2	0	0.5	HC50	0.556941	79.9049	-20.0951
24	0	2		0.5	TSCS 50%	0.0140996	2.02288	-97.9771
24	0	2			H Only	0.697005	100	0
