# Supplementary material for: Posteroanterior Cervical Transcutaneous Spinal Cord Stimulation: Interactions with Cortical and Peripheral Nerve Stimulation
Source: J Clin Med. 2021 Nov 15;10(22):5304. doi: 10.3390/jcm10225304 (PMC8623612; doi:10.3390/jcm10225304)
Supplement: Supplementary file 1 [file jcm-10-05304-s001.zip › S1.xlsx]

## Sheet: HC T6
Group	TSCS Intensity (% RMT)	Paradigm	Synapse Delay	Ampl Compared to H allone (%)	SEM
AB	0.5	HC50 -100	-100	-0.0387576	9.57673
		HC50 -50	-50	-0.0922102	7.78556
		HC50 -25	-25	-0.0169912	4.40185
		HC50 -10	-10	0.0279606	7.1394
		HC50 -5	-5	-0.160738	8.30106
		HC50 -2	-2	-0.0396651	10.8046
		HC50	0	-0.018737	7.43555
	n/a	H Only	n/a	0	0
SCI	0.5	HC50 -100	-100	-0.00287628	8.59764
		HC50 -50	-50	0.117503	8.01288
		HC50 -25	-25	-0.0975906	5.03535
		HC50 -10	-10	-0.0674234	10.4159
		HC50 -5	-5	-0.086554	11.1105
		HC50 -2	-2	-0.116843	7.02376
		HC50	0	-0.0484726	6.02416
	n/a	H Only	n/a	0	0
