# Supplementary material for: Posteroanterior Cervical Transcutaneous Spinal Cord Stimulation: Interactions with Cortical and Peripheral Nerve Stimulation
Source: J Clin Med. 2021 Nov 15;10(22):5304. doi: 10.3390/jcm10225304 (PMC8623612; doi:10.3390/jcm10225304)
Supplement: Supplementary file 1 [file jcm-10-05304-s001.zip › S7 - TSCS-F.xlsx]

## Sheet: FC all
Subject	Group	Session	Paradigm	Synapse Delay	TSCS Intensity (x RMT)	Avg P2P	NormAmp vs 0	Persistence	NormPersistence
1	1	2	F+C50 -200	-200	0.5	0.0997542	78.256	0.76	26.6667
1	1	2	F+C50 -50	-50	0.5	0.0485573	-13.2305	0.56	-6.66667
1	1	2	F+C50 -25	-25	0.5	0.0638417	14.0821	0.64	6.66667
1	1	2	F+C50 -10	-10	0.5	0.0874572	56.2819	0.76	26.6667
1	1	2	F+C50 -5	-5	0.5	0.0816628	45.9275	0.76	26.6667
1	1	2	F+C50 -2	-2	0.5	0.068387	22.2043	0.72	20
1	1	2	F+C50 0	0	0.5	0.0816756	45.9504	0.68	13.3333
1	1	2	TSCS 50%		0.5	0.0226145	-59.589	0.25	-58.3333
1	1	2	F+C175 -10	-10	1.75	0.0648074	15.8077	0.44	-26.6667
1	1	2	F+C175 0	0	1.75	0.269724	381.984	1	66.6667
1	1	2	TSCS 175%		1.75	0.695009	1141.95	1	66.6667
1	1	2	F Only			0.0559612	0	0.6	0
1	1	3	F+C50 -10	-10	0.5	0.0606315	-16.5196	0.73913	-8.69565
1	1	3	F+C50 -5	-5	0.5	0.0636127	-12.4148	0.913043	12.7877
1	1	3	F+C50 -2	-2	0.5	0.0456678	-37.1223	0.818182	1.06952
1	1	3	F+C70 -10	-10	0.7	0.0554816	-23.6102	0.8	-1.17647
1	1	3	F+C70 -5	-5	0.7	0.0499404	-31.2396	0.772727	-4.54545
1	1	3	F+C70 -2	-2	0.7	0.0414194	-42.9717	0.761905	-5.88235
1	1	3	TSCS 70%		0.7	0.0057944	-92.022	0.2	-75.2941
1	1	3	F Only			0.0726296	0	0.809524	0
2	0	2	F+C50 -200	-200	0.5	0.161819	23.9228	1	0
2	0	2	F+C50 -50	-50	0.5	0.16084	23.1733	1	0
2	0	2	F+C50 -25	-25	0.5	0.145903	11.7345	1	0
2	0	2	F+C50 -10	-10	0.5	0.169661	29.9281	1	0
2	0	2	F+C50 -5	-5	0.5	0.135654	3.88527	1	0
2	0	2	F+C50 -2	-2	0.5	0.164098	25.6682	1	0
2	0	2	F+C50 0	0	0.5	0.160905	23.2227	1	0
2	0	2	TSCS 50%		0.5	0.00156938	-98.7982	0	-100
2	0	2	F+C175 -10	-10	1.75	0.0699065	-46.4648	0.96	-4
2	0	2	F+C175 0	0	1.75	0.350241	168.218	1	0
2	0	2	TSCS 175%		1.75	2.1849	1573.22	1	0
2	0	2	F Only			0.13058	0	1	0
2	0	3	F+C50 -10	-10	0.5	0.121284	18.1362	0.96	-4
2	0	3	F+C50 -5	-5	0.5	0.105291	2.55851	1	0
2	0	3	F+C50 -2	-2	0.5	0.119687	16.581	1	0
2	0	3	F+C70 -10	-10	0.7	0.100192	-2.4082	0.96	-4
2	0	3	F+C70 -5	-5	0.7	0.101544	-1.09121	0.96	-4
2	0	3	F+C70 -2	-2	0.7	0.126653	23.3663	1	0
2	0	3	TSCS 70%		0.7	0	-100	0	-100
2	0	3	F Only			0.102664	0	1	0
3	1	2	F+C50 -200	-200	0.5	0.0331828	24.1329	0.68	13.3333
3	1	2	F+C50 -50	-50	0.5	0.0295902	10.6935	0.64	6.66667
3	1	2	F+C50 -25	-25	0.5	0.0266931	-0.144099	0.68	13.3333
3	1	2	F+C50 -10	-10	0.5	0.0224566	-15.9923	0.52	-13.3333
3	1	2	F+C50 -5	-5	0.5	0.029101	8.86335	0.8	33.3333
3	1	2	F+C50 -2	-2	0.5	0.0287403	7.51424	0.72	20
3	1	2	F+C50 0	0	0.5	0.0351914	31.6471	0.76	26.6667
3	1	2	TSCS 50%		0.5	0.0083295	-68.8403	0.125	-79.1667
3	1	2	F+C175 -10	-10	1.75	0.0067344	-74.8074	0.12	-80
3	1	2	F+C175 0	0	1.75	0.10157	279.961	1	66.6667
3	1	2	TSCS 175%		1.75	1.35787	4979.63	1	66.6667
3	1	2	F Only			0.0267316	0	0.6	0
5	1	2	F+C50 -200	-200	0.5	0.0755594	8.90892	0.96	0
5	1	2	F+C50 -50	-50	0.5	0.0715418	3.11802	0.88	-8.33333
5	1	2	F+C50 -25	-25	0.5	0.0666745	-3.89757	0.96	0
5	1	2	F+C50 -10	-10	0.5	0.0670221	-3.39655	0.88	-8.33333
5	1	2	F+C50 -5	-5	0.5	0.061202	-11.7854	0.88	-8.33333
5	1	2	F+C50 -2	-2	0.5	0.0827444	19.265	1	4.16667
5	1	2	F+C50 0	0	0.5	0.0690695	-0.445498	0.88	-8.33333
5	1	2	TSCS 50%		0.5	0.00653029	-90.5875	0.142857	-85.119
5	1	2	F+C175 -10	-10	1.75	0	-100	0	-100
5	1	2	F+C175 0	0	1.75	1.65122	2280.01	1	4.16667
5	1	2	TSCS 175%		1.75	0.591071	751.951	1	4.16667
5	1	2	F Only			0.0693786	0	0.96	0
5	1	3	F+C50 -10	-10	0.5	0.377578	-8.53712	1	0
5	1	3	F+C50 -5	-5	0.5	0.394381	-4.46663	1	0
5	1	3	F+C50 -2	-2	0.5	0.426907	3.41236	1	0
5	1	3	F+C70 -10	-10	0.7	0.335652	-18.6931	1	0
5	1	3	F+C70 -5	-5	0.7	0.403743	-2.199	1	0
5	1	3	F+C70 -2	-2	0.7	0.398025	-3.58392	1	0
5	1	3	TSCS 70%		0.7	0.115438	-72.0368	0.8	-20
5	1	3	F Only			0.412821	0	1	0
6	0	2	F+C50 -200	-200	0.5	0.0333888	68.9253	0.48	71.4286
6	0	2	F+C50 -50	-50	0.5	0.023873	20.7818	0.48	71.4286
6	0	2	F+C50 -25	-25	0.5	0.0328866	66.3845	0.44	57.1429
6	0	2	F+C50 -10	-10	0.5	0.0235511	19.1533	0.36	28.5714
6	0	2	F+C50 -5	-5	0.5	0.00951576	-51.8565	0.28	0
6	0	2	F+C50 -2	-2	0.5	0.0181687	-8.07816	0.28	0
6	0	2	F+C50 0	0	0.5	0.0178983	-9.44641	0.36	28.5714
6	0	2	TSCS 50%		0.5	0.00221312	-88.803	0	-100
6	0	2	F+C175 -10	-10	1.75	0.0318436	61.1078	0.24	-14.2857
6	0	2	F+C175 0	0	1.75	0.265771	1244.63	0.96	242.857
6	0	2	TSCS 175%		1.75	0.834167	4120.34	1	257.143
6	0	2	F Only			0.0197654	0	0.28	0
6	0	3	F+C50 -10	-10	0.5	0.0592062	13.7554	0.48	-20
6	0	3	F+C50 -5	-5	0.5	0.0256243	-50.7669	0.48	-20
6	0	3	F+C50 -2	-2	0.5	0.0616527	18.4561	0.68	13.3333
6	0	3	F+C70 -10	-10	0.7	0.039621	-23.8743	0.48	-20
6	0	3	F+C70 -5	-5	0.7	0.0419516	-19.3965	0.48	-20
6	0	3	F+C70 -2	-2	0.7	0.033878	-34.9086	0.56	-6.66667
6	0	3	TSCS 70%		0.7	0.00142557	-97.261	0	-100
6	0	3	F Only			0.0520469	0	0.6	0
7	0	2	F+C50 -200	-200	0.5	0.0763577	44.3527	0.68	0
7	0	2	F+C50 -50	-50	0.5	0.0951058	79.7957	0.84	23.5294
7	0	2	F+C50 -25	-25	0.5	0.0644469	21.8356	0.72	5.88235
7	0	2	F+C50 -10	-10	0.5	0.0724432	36.9524	0.72	5.88235
7	0	2	F+C50 -5	-5	0.5	0.0525388	-0.676351	0.666667	-1.96078
7	0	2	F+C50 -2	-2	0.5	0.0676917	27.9698	0.56	-17.6471
7	0	2	F+C50 0	0	0.5	0.0666089	25.9229	0.625	-8.08824
7	0	2	TSCS 50%		0.5	0.00128762	-97.5658	0	-100
7	0	2	F+C175 -10	-10	1.75	0.0612573	15.8058	0.875	28.6765
7	0	2	F+C175 0	0	1.75	0.0947838	79.187	1	47.0588
7	0	2	TSCS 175%		1.75	0.322838	510.319	1	47.0588
7	0	2	F Only			0.0528966	0	0.68	0
7	0	3	F+C50 -10	-10	0.5	0.100166	40.8221	0.64	-11.1111
7	0	3	F+C50 -5	-5	0.5	0.114829	61.4358	0.708333	-1.62037
7	0	3	F+C50 -2	-2	0.5	0.0770713	8.35315	0.833333	15.7407
7	0	3	F+C70 -10	-10	0.7	0.110175	54.8925	0.791667	9.9537
7	0	3	F+C70 -5	-5	0.7	0.143058	101.123	0.6	-16.6667
7	0	3	F+C70 -2	-2	0.7	0.0652323	-8.29105	0.6	-16.6667
7	0	3	TSCS 70%		0.7	0.0573464	-19.3776	1	38.8889
7	0	3	F Only			0.0711297	0	0.72	0
8	0	2	F+C50 -200	-200	0.5	0.235077	-10.7143	0.958333	4.16667
8	0	2	F+C50 -50	-50	0.5	0.206616	-21.524	0.92	0
8	0	2	F+C50 -25	-25	0.5	0.209385	-20.4725	0.92	0
8	0	2	F+C50 -10	-10	0.5	0.226047	-14.1439	0.96	4.34783
8	0	2	F+C50 -5	-5	0.5	0.185962	-29.3686	1	8.69565
8	0	2	F+C50 -2	-2	0.5	0.248555	-5.595	0.88	-4.34783
8	0	2	F+C50 0	0	0.5	0.237971	-9.61513	0.96	4.34783
8	0	2	TSCS 50%		0.5	0	-100	0	-100
8	0	2	F+C175 -10	-10	1.75	0.190984	-27.4613	0.64	-30.4348
8	0	2	F+C175 0	0	1.75	0.231558	-12.0507	1	8.69565
8	0	2	TSCS 175%		1.75	1.71189	550.202	1	8.69565
8	0	2	F Only			0.263286	0	0.92	0
8	0	3	F+C50 -10	-10	0.5	0.140792	-9.50929	0.76	-17.3913
8	0	3	F+C50 -5	-5	0.5	0.248851	59.9437	0.88	-4.34783
8	0	3	F+C50 -2	-2	0.5	0.158201	1.67999	0.84	-8.69565
8	0	3	F+C70 -10	-10	0.7	0.169802	9.13674	0.88	-4.34783
8	0	3	F+C70 -5	-5	0.7	0.205161	31.8629	0.84	-8.69565
8	0	3	F+C70 -2	-2	0.7	0.142079	-8.68166	0.96	4.34783
8	0	3	TSCS 70%		0.7	0	-100	0	-100
8	0	3	F Only			0.155587	0	0.92	0
9	0	2	F+C50 -200	-200	0.5	0.0530898	-16.9921	0.28	-12.5
9	0	2	F+C50 -50	-50	0.5	0.0611634	-4.36877	0.32	0
9	0	2	F+C50 -25	-25	0.5	0.0289463	-54.7413	0.16	-50
9	0	2	F+C50 -10	-10	0.5	0.0411146	-35.7157	0.2	-37.5
9	0	2	F+C50 -5	-5	0.5	0.0215424	-66.3176	0.12	-62.5
9	0	2	F+C50 -2	-2	0.5	0.0469477	-26.5955	0.24	-25
9	0	2	F+C50 0	0	0.5	0.019495	-69.5188	0.12	-62.5
9	0	2	TSCS 50%		0.5	0.0131064	-79.5076	0.428571	33.9286
9	0	2	F+C175 -10	-10	1.75	0.0171	-73.2636	0.08	-75
9	0	2	F+C175 0	0	1.75	0.0314959	-50.7549	0.2	-37.5
9	0	2	TSCS 175%		1.75	0.18856	194.821	1	212.5
9	0	2	F Only			0.0639575	0	0.32	0
9	0	3	F+C50 -10	-10	0.5	0.0765078	26.0695	0.375	-27.8846
9	0	3	F+C50 -5	-5	0.5	0.0404064	-33.4184	0.32	-38.4615
9	0	3	F+C50 -2	-2	0.5	0.0654126	7.78691	0.52	0
9	0	3	F+C70 -10	-10	0.7	0.0607127	0.0423814	0.44	-15.3846
9	0	3	F+C70 -5	-5	0.7	0.071619	18.0138	0.56	7.69231
9	0	3	F+C70 -2	-2	0.7	0.0754306	24.2944	0.6	15.3846
9	0	3	F Only			0.060687	0	0.52	0
10	0	3	F+C50 -10	-10	0.5	0.0577253	11.103	0.64	14.2857
10	0	3	F+C50 -5	-5	0.5	0.038694	-25.5264	0.72	28.5714
10	0	3	F+C50 -2	-2	0.5	0.044411	-14.5228	0.72	28.5714
10	0	3	F+C70 -10	-10	0.7	0.0390544	-24.8326	0.68	21.4286
10	0	3	F+C70 -5	-5	0.7	0.0480036	-7.60835	0.68	21.4286
10	0	3	F+C70 -2	-2	0.7	0.0417713	-19.6034	0.64	14.2857
10	0	3	TSCS 70%		0.7	0.00174757	-96.6365	0	-100
10	0	3	F Only			0.0519566	0	0.56	0
11	0	2	F+C50 -200	-200	0.5	0.0912428	8.59766	0.72	12.5
11	0	2	F+C50 -50	-50	0.5	0.114936	36.7969	0.64	0
11	0	2	F+C50 -25	-25	0.5	0.0595666	-29.1036	0.52	-18.75
11	0	2	F+C50 -10	-10	0.5	0.0959557	14.2069	0.68	6.25
11	0	2	F+C50 -5	-5	0.5	0.0628244	-25.2262	0.72	12.5
11	0	2	F+C50 -2	-2	0.5	0.0859635	2.31419	0.76	18.75
11	0	2	F+C50 0	0	0.5	0.0661128	-21.3123	0.75	17.1875
11	0	2	TSCS 50%		0.5	0.00220743	-97.3727	0	-100
11	0	2	F+C175 -10	-10	1.75	0.0622965	-25.8544	0.48	-25
11	0	2	F+C175 0	0	1.75	0.397987	373.686	0.88	37.5
11	0	2	TSCS 175%		1.75	0.963392	1046.63	1	56.25
11	0	2	F Only			0.0840192	0	0.64	0
11	0	3	F+C50 -10	-10	0.5	0.0519438	26.2596	0.56	-12.5
11	0	3	F+C50 -5	-5	0.5	0.0325389	-20.9079	0.44	-31.25
11	0	3	F+C50 -2	-2	0.5	0.0472438	14.8354	0.44	-31.25
11	0	3	F+C70 -10	-10	0.7	0.0513772	24.8823	0.72	12.5
11	0	3	F+C70 -5	-5	0.7	0.045969	11.7367	0.56	-12.5
11	0	3	F+C70 -2	-2	0.7	0.0522271	26.9482	0.52	-18.75
11	0	3	TSCS 70%		0.7	0.00252167	-93.8706	0	-100
11	0	3	F Only			0.0411405	0	0.64	0
12	1	2	F+C50 -200	-200	0.5	0.257247	-10.593	1	0
12	1	2	F+C50 -50	-50	0.5	0.274733	-4.5155	1	0
12	1	2	F+C50 -25	-25	0.5	0.263633	-8.37321	1	0
12	1	2	F+C50 -10	-10	0.5	0.263917	-8.27475	1	0
12	1	2	F+C50 -5	-5	0.5	0.266608	-7.33946	1	0
12	1	2	F+C50 -2	-2	0.5	0.285807	-0.666803	1	0
12	1	2	F+C50 0	0	0.5	0.281244	-2.25256	1	0
12	1	2	TSCS 50%		0.5	0.003018	-98.9511	0	-100
12	1	2	F+C175 -10	-10	1.75	0.0195465	-93.2065	0.2	-80
12	1	2	F+C175 0	0	1.75	0.435831	51.4747	1	0
12	1	2	TSCS 175%		1.75	0.51671	79.5844	1	0
12	1	2	F Only			0.287725	0	1	0
12	1	3	F+C50 -10	-10	0.5	0.260813	3.05788	1	0
12	1	3	F+C50 -5	-5	0.5	0.262166	3.59214	1	0
12	1	3	F+C50 -2	-2	0.5	0.273188	7.94745	1	0
12	1	3	F+C70 -10	-10	0.7	0.249225	-1.52135	1	0
12	1	3	F+C70 -5	-5	0.7	0.266775	5.41363	1	0
12	1	3	F+C70 -2	-2	0.7	0.25265	-0.167903	1	0
12	1	3	TSCS 70%		0.7	0	-100	0	-100
12	1	3	F Only			0.253075	0	1	0
13	0	2	F+C50 -200	-200	0.5	0.0267832	-38.1318	0.44	-21.4286
13	0	2	F+C50 -50	-50	0.5	0.0328737	-24.0628	0.56	0
13	0	2	F+C50 -25	-25	0.5	0.0503085	16.211	0.56	0
13	0	2	F+C50 -10	-10	0.5	0.0262294	-39.4111	0.44	-21.4286
13	0	2	F+C50 -5	-5	0.5	0.0399686	-7.6738	0.64	14.2857
13	0	2	F+C50 -2	-2	0.5	0.0681811	57.4961	0.68	21.4286
13	0	2	F+C50 0	0	0.5	0.0470636	8.71532	0.64	14.2857
13	0	2	TSCS 50%		0.5	0.00925512	-78.621	0	-100
13	0	2	F+C175 -10	-10	1.75	0.0312512	-27.8107	0.44	-21.4286
13	0	2	F+C175 0	0	1.75	0.022431	-48.1852	0.52	-7.14286
13	0	2	TSCS 175%		1.75	0.0519084	19.9066	1	78.5714
13	0	2	F Only			0.0432907	0	0.56	0
13	0	3	F+C50 -10	-10	0.5	0.0329155	-40.0645	0.375	-41.4062
13	0	3	F+C50 -5	-5	0.5	0.019495	-64.5018	0.36	-43.75
13	0	3	F+C50 -2	-2	0.5	0.0184263	-66.4477	0.4	-37.5
13	0	3	F+C70 -10	-10	0.7	0.0264355	-51.8639	0.2	-68.75
13	0	3	F+C70 -5	-5	0.7	0.0508493	-7.40905	0.52	-18.75
13	0	3	F+C70 -2	-2	0.7	0.035449	-35.4512	0.4	-37.5
13	0	3	TSCS 70%		0.7	0.0175673	-68.0119	0.428571	-33.0357
13	0	3	F Only			0.0549182	0	0.64	0
14	0	3	F+C50 -10	-10	0.5	0.0644362	-16.6526	0.625	4.16667
14	0	3	F+C50 -5	-5	0.5	0.0533474	-30.996	0.56	-6.66667
14	0	3	F+C50 -2	-2	0.5	0.0520982	-32.6117	0.64	6.66667
14	0	3	F+C70 -10	-10	0.7	0.0608156	-21.3358	0.56	-6.66667
14	0	3	F+C70 -5	-5	0.7	0.0358352	-53.6476	0.84	40
14	0	3	F+C70 -2	-2	0.7	0.0604423	-21.8188	0.76	26.6667
14	0	3	TSCS 70%		0.7	0.0126926	-83.5823	0.142857	-76.1905
14	0	3	F Only			0.0773105	0	0.6	0
15	1	2	F+C50 -200	-200	0.5	0.0272596	-21.2132	0.24	20
15	1	2	F+C50 -50	-50	0.5	0.0265256	-23.3346	0.12	-40
15	1	2	F+C50 -25	-25	0.5	0.0262552	-24.116	0.24	20
15	1	2	F+C50 -10	-10	0.5	0.0355005	2.60492	0.28	40
15	1	2	F+C50 -5	-5	0.5	0.0446685	29.1028	0.24	20
15	1	2	F+C50 -2	-2	0.5	0.0462009	33.5316	0.28	40
15	1	2	F+C50 0	0	0.5	0.0295773	-14.5146	0.2	0
15	1	2	TSCS 50%		0.5	0.005848	-83.0979	0.166667	-16.6667
15	1	2	F+C175 -10	-10	1.75	0.0927494	168.068	0.92	360
15	1	2	F+C175 0	0	1.75	0.214213	519.128	0.88	340
15	1	2	TSCS 175%		1.75	1.26801	3564.86	1	400
15	1	2	F Only			0.0345992	0	0.2	0
15	1	3	F+C50 -10	-10	0.5	0.0263195	-66.0634	0.2	-28.5714
15	1	3	F+C50 -5	-5	0.5	0.0403421	-47.9827	0.32	14.2857
15	1	3	F+C50 -2	-2	0.5	0.0574935	-25.8675	0.36	28.5714
15	1	3	F+C70 -10	-10	0.7	0.0201518	-74.0162	0.16	-42.8571
15	1	3	F+C70 -5	-5	0.7	0.0557038	-28.1752	0.2	-28.5714
15	1	3	F+C70 -2	-2	0.7	0.0470121	-39.3823	0.28	0
15	1	3	TSCS 70%		0.7	0.007358	-90.5125	0	-100
15	1	3	F Only			0.0775551	0	0.28	0
16	1	2	F+C50 -200	-200	0.5	0.608943	14.7283	1	0
16	1	2	F+C50 -50	-50	0.5	0.665406	25.3663	1	0
16	1	2	F+C50 -25	-25	0.5	0.516708	-2.6492	1	0
16	1	2	F+C50 -10	-10	0.5	0.518871	-2.24163	1	0
16	1	2	F+C50 -5	-5	0.5	0.516979	-2.59824	1	0
16	1	2	F+C50 -2	-2	0.5	0.578644	9.01987	1	0
16	1	2	F+C50 0	0	0.5	0.554308	4.43477	1	0
16	1	2	TSCS 50%		0.5	0.0106231	-97.9985	0.125	-87.5
16	1	2	F+C175 -10	-10	1.75	0	-100	0	-100
16	1	2	F+C175 0	0	1.75	0.958037	80.4998	1	0
16	1	2	TSCS 175%		1.75	2.09476	294.666	1	0
16	1	2	F Only			0.530769	0	1	0
16	1	3	F+C50 -10	-10	0.5	0.352198	-6.12944	1	0
16	1	3	F+C50 -5	-5	0.5	0.37262	-0.686373	1	0
16	1	3	F+C50 -2	-2	0.5	0.37365	-0.411807	1	0
16	1	3	F+C70 -10	-10	0.7	0.349326	-6.89479	1	0
16	1	3	F+C70 -5	-5	0.7	0.355546	-5.23714	1	0
16	1	3	F+C70 -2	-2	0.7	0.365396	-2.6117	1	0
16	1	3	TSCS 70%		0.7	0.0151757	-95.9553	0.285714	-71.4286
16	1	3	F Only			0.375195	0	1	0
17	1	2	F+C50 -200	-200	0.5	0.0746579	-14.7227	0.84	10.5263
17	1	2	F+C50 -50	-50	0.5	0.078714	-10.0897	0.88	15.7895
17	1	2	F+C50 -25	-25	0.5	0.0821263	-6.19204	0.84	10.5263
17	1	2	F+C50 -10	-10	0.5	0.0925305	5.69201	0.84	10.5263
17	1	2	F+C50 -5	-5	0.5	0.108639	24.0919	0.88	15.7895
17	1	2	F+C50 -2	-2	0.5	0.090921	3.8536	0.88	15.7895
17	1	2	F+C50 0	0	0.5	0.0894112	2.12905	0.875	15.1316
17	1	2	TSCS 50%		0.5	0.00511038	-94.1627	0.125	-83.5526
17	1	2	F+C175 -10	-10	1.75	0.0584207	-33.2696	0.52	-31.5789
17	1	2	F+C175 0	0	1.75	0.313581	258.185	1	31.5789
17	1	2	TSCS 175%		1.75	0.876447	901.113	1	31.5789
17	1	2	F Only			0.0875473	0	0.76	0
17	1	3	F+C50 -10	-10	0.5	0.0552659	-4.74928	0.96	9.09091
17	1	3	F+C50 -5	-5	0.5	0.051403	-11.407	0.96	9.09091
17	1	3	F+C50 -2	-2	0.5	0.0364791	-37.1282	0.84	-4.54545
17	1	3	F+C70 -10	-10	0.7	0.0501025	-13.6484	0.84	-4.54545
17	1	3	F+C70 -5	-5	0.7	0.0481581	-16.9995	0.76	-13.6364
17	1	3	F+C70 -2	-2	0.7	0.0613307	5.70341	0.76	-13.6364
17	1	3	TSCS 70%		0.7	0.0157279	-72.893	0.142857	-83.7662
17	1	3	F Only			0.0580215	0	0.88	0
19	1	2	F+C50 -200	-200	0.5	0.0746033	-4.44934	0.791667	-5
19	1	2	F+C50 -50	-50	0.5	0.0820438	5.08042	0.818182	-1.81818
19	1	2	F+C50 -25	-25	0.5	0.074791	-4.20887	0.833333	0
19	1	2	F+C50 -10	-10	0.5	0.067387	-13.6918	0.666667	-20
19	1	2	F+C50 -5	-5	0.5	0.0709188	-9.16835	0.826087	-0.869565
19	1	2	F+C50 -2	-2	0.5	0.0603988	-22.6421	0.625	-25
19	1	2	F+C50 0	0	0.5	0.0580784	-25.6141	0.708333	-15
19	1	2	TSCS 50%		0.5	0	-100	0	-100
19	1	2	F+C175 -10	-10	1.75	0.0536306	-31.3108	0.68	-18.4
19	1	2	F+C175 0	0	1.75	0.072873	-6.66541	1	20
19	1	2	TSCS 175%		1.75	0.0617611	-20.8973	1	20
19	1	2	F Only			0.0780772	0	0.833333	0
20	0	2	F+C50 -200	-200	0.5	0.0683394	65.3881	0.583333	12.1795
20	0	2	F+C50 -50	-50	0.5	0.0262938	-36.3664	0.48	-7.69231
20	0	2	F+C50 -25	-25	0.5	0.0435225	5.32887	0.48	-7.69231
20	0	2	F+C50 -10	-10	0.5	0.0465356	12.6209	0.48	-7.69231
20	0	2	F+C50 -5	-5	0.5	0.0286888	-30.5701	0.4	-23.0769
20	0	2	F+C50 -2	-2	0.5	0.0484028	17.1396	0.56	7.69231
20	0	2	F+C50 0	0	0.5	0.0468115	13.2884	0.541667	4.16667
20	0	2	TSCS 50%		0.5	0	-100	0	-100
20	0	2	F+C175 -10	-10	1.75	0.00260108	-93.7051	0.04	-92.3077
20	0	2	F+C175 0	0	1.75	0.681038	1548.18	1	92.3077
20	0	2	TSCS 175%		1.75	1.09744	2555.91	1	92.3077
20	0	2	F Only			0.0413206	0	0.52	0
20	0	3	F+C50 -10	-10	0.5	0.0270664	47.0958	0.52	62.5
20	0	3	F+C50 -5	-5	0.5	0.0382819	108.048	0.4	25
20	0	3	F+C50 -2	-2	0.5	0.0405609	120.433	0.48	50
20	0	3	F+C70 -10	-10	0.7	0.0303885	65.1503	0.56	75
20	0	3	F+C70 -5	-5	0.7	0.0441149	139.748	0.64	100
20	0	3	F+C70 -2	-2	0.7	0.0294099	59.832	0.36	12.5
20	0	3	TSCS 70%		0.7	0.0125086	-32.0206	0.142857	-55.3571
20	0	3	F Only			0.0184005	0	0.32	0
21	0	2	F+C50 -200	-200	0.5	0.169828	70.027	1	8.69565
21	0	2	F+C50 -50	-50	0.5	0.110622	10.7515	0.72	-21.7391
21	0	2	F+C50 -25	-25	0.5	0.091356	-8.53703	0.875	-4.8913
21	0	2	F+C50 -10	-10	0.5	0.130387	30.5402	0.76	-17.3913
21	0	2	F+C50 -5	-5	0.5	0.12234	22.4829	0.8	-13.0435
21	0	2	F+C50 -2	-2	0.5	0.130993	31.1461	0.88	-4.34783
21	0	2	F+C50 0	0	0.5	0.128018	28.1681	0.84	-8.69565
21	0	2	TSCS 50%		0.5	0.00406413	-95.9311	0.125	-86.413
21	0	2	F+C175 -10	-10	1.75	0.0920541	-7.83809	0.84	-8.69565
21	0	2	F+C175 0	0	1.75	0.088191	-11.7057	0.92	0
21	0	2	TSCS 175%		1.75	0.110508	10.6374	1	8.69565
21	0	2	F Only			0.099883	0	0.92	0
21	0	3	F+C50 -10	-10	0.5	0.158832	66.4193	0.96	-4
21	0	3	F+C50 -5	-5	0.5	0.193057	102.28	0.88	-12
21	0	3	F+C50 -2	-2	0.5	0.223768	134.457	0.88	-12
21	0	3	F+C70 -10	-10	0.7	0.110609	15.8931	0.88	-12
21	0	3	F+C70 -5	-5	0.7	0.100321	5.11334	0.88	-12
21	0	3	F+C70 -2	-2	0.7	0.175726	84.1203	0.88	-12
21	0	3	TSCS 70%		0.7	0.0231777	-75.715	0.571429	-42.8571
21	0	3	F Only			0.0954406	0	1	0
22	0	2	F+C50 -200	-200	0.5	0.0504115	2.78299	0.84	16.6667
22	0	2	F+C50 -50	-50	0.5	0.0511197	4.22684	0.72	0
22	0	2	F+C50 -25	-25	0.5	0.0385007	-21.5017	0.68	-5.55556
22	0	2	F+C50 -10	-10	0.5	0.0427371	-12.8643	0.6	-16.6667
22	0	2	F+C50 -5	-5	0.5	0.040252	-17.931	0.8	11.1111
22	0	2	F+C50 -2	-2	0.5	0.048686	-0.735057	0.76	5.55556
22	0	2	F+C50 0	0	0.5	0.0401104	-18.2197	0.88	22.2222
22	0	2	TSCS 50%		0.5	0.00273625	-94.4211	0	-100
22	0	2	F+C175 -10	-10	1.75	0.0221734	-54.7911	0.32	-55.5556
22	0	2	F+C175 0	0	1.75	0.253513	416.881	1	38.8889
22	0	2	TSCS 175%		1.75	1.43911	2834.17	1	38.8889
22	0	2	F Only			0.0490466	0	0.72	0
22	0	3	F+C50 -10	-10	0.5	0.0472696	-12.324	0.72	12.5
22	0	3	F+C50 -5	-5	0.5	0.0422607	-21.6145	0.72	12.5
22	0	3	F+C50 -2	-2	0.5	0.0325002	-39.7182	0.6	-6.25
22	0	3	F+C70 -10	-10	0.7	0.0592319	9.86388	0.6	-6.25
22	0	3	F+C70 -5	-5	0.7	0.0544161	0.931486	0.72	12.5
22	0	3	F+C70 -2	-2	0.7	0.0809159	50.0837	0.88	37.5
22	0	3	TSCS 70%		0.7	0.00905957	-83.1962	0	-100
22	0	3	F Only			0.0539139	0	0.64	0
23	1	2	F+C50 -200	-200	0.5	0.336734	8.92011	1	0
23	1	2	F+C50 -50	-50	0.5	0.372359	20.4434	1	0
23	1	2	F+C50 -25	-25	0.5	0.35401	14.5082	1	0
23	1	2	F+C50 -10	-10	0.5	0.322299	4.25095	1	0
23	1	2	F+C50 -5	-5	0.5	0.370441	19.823	1	0
23	1	2	F+C50 -2	-2	0.5	0.340995	10.2986	1	0
23	1	2	F+C50 0	0	0.5	0.34133	10.4069	1	0
23	1	2	TSCS 50%		0.5	0.0154977	-94.9871	0.285714	-71.4286
23	1	2	F+C175 -10	-10	1.75	0.177284	-42.6557	0.96	-4
23	1	2	F+C175 0	0	1.75	0.540249	74.7494	1	0
23	1	2	TSCS 175%		1.75	1.30008	320.526	1	0
23	1	2	F Only			0.309157	0	1	0
23	1	3	F+C50 -10	-10	0.5	0.440595	-1.05546	1	0
23	1	3	F+C50 -5	-5	0.5	0.44066	-1.041	1	0
23	1	3	F+C50 -2	-2	0.5	0.410464	-7.82199	0.96	-4
23	1	3	F+C70 -10	-10	0.7	0.423727	-4.84357	1	0
23	1	3	F+C70 -5	-5	0.7	0.507321	13.9292	1	0
23	1	3	F+C70 -2	-2	0.7	0.44554	0.0549389	1	0
23	1	3	TSCS 70%		0.7	0.0162336	-96.3544	0.142857	-85.7143
23	1	3	F Only			0.445295	0	1	0
24	0	2	F+C50 -200	-200	0.5	0.119816	94.4622	0.92	21.0526
24	0	2	F+C50 -50	-50	0.5	0.076628	24.3679	0.92	21.0526
24	0	2	F+C50 -25	-25	0.5	0.0588713	-4.45133	0.56	-26.3158
24	0	2	F+C50 -10	-10	0.5	0.05412	-12.1628	0.8	5.26316
24	0	2	F+C50 -5	-5	0.5	0.0679771	10.3274	0.708333	-6.79825
24	0	2	F+C50 -2	-2	0.5	0.0626313	1.65118	0.64	-15.7895
24	0	2	F+C50 0	0	0.5	0.0742142	20.4503	0.75	-1.31579
24	0	2	TSCS 50%		0.5	0.0098585	-83.9996	0	-100
24	0	2	F+C175 -10	-10	1.75	0.127452	106.855	0.92	21.0526
24	0	2	F+C175 0	0	1.75	0.0673698	9.34178	0.84	10.5263
24	0	2	TSCS 175%		1.75	0.123011	99.6475	1	31.5789
24	0	2	F Only			0.061614	0	0.76	0
24	0	3	F+C50 -10	-10	0.5	0.0606097	14.7209	0.56	16.6667
24	0	3	F+C50 -5	-5	0.5	0.0706791	33.7801	0.56	16.6667
24	0	3	F+C50 -2	-2	0.5	0.0739111	39.8977	0.6	25
24	0	3	F+C70 -10	-10	0.7	0.0491367	-6.99489	0.6	25
24	0	3	F+C70 -5	-5	0.7	0.072572	37.3629	0.92	91.6667
24	0	3	F+C70 -2	-2	0.7	0.0589614	11.6011	0.64	33.3333
24	0	3	TSCS 70%		0.7	0.0182111	-65.5303	0.571429	19.0476
24	0	3	F Only			0.0528323	0	0.48	0
25	1	3	F+C50 -10	-10	0.5	0.425736	-3.01544	0.96	-4
25	1	3	F+C50 -5	-5	0.5	0.425143	-3.1504	0.96	-4
25	1	3	F+C50 -2	-2	0.5	0.432934	-1.37573	0.96	-4
25	1	3	F+C70 -10	-10	0.7	0.391549	-10.8034	1	0
25	1	3	F+C70 -5	-5	0.7	0.333192	-24.0973	1	0
25	1	3	F+C70 -2	-2	0.7	0.403627	-8.05199	1	0
25	1	3	TSCS 70%		0.7	0	-100	0	-100
25	1	3	F Only			0.438973	0	1	0
26	0	2	F+C50 -200	-200	0.5	0.046824	-35.1409	0.64	-5.88235
26	0	2	F+C50 -50	-50	0.5	0.0485368	-32.7685	0.56	-17.6471
26	0	2	F+C50 -25	-25	0.5	0.0990122	37.1485	0.791667	16.4216
26	0	2	F+C50 -10	-10	0.5	0.0469012	-35.0339	0.52	-23.5294
26	0	2	F+C50 -5	-5	0.5	0.0600754	-16.7855	0.72	5.88235
26	0	2	F+C50 -2	-2	0.5	0.0724247	0.320288	0.75	10.2941
26	0	2	F+C50 0	0	0.5	0.0848008	17.4633	0.76	11.7647
26	0	2	TSCS 50%		0.5	0.00137971	-98.0889	0	-100
26	0	2	F+C175 -10	-10	1.75	0.0369209	-48.8584	0.36	-47.0588
26	0	2	F+C175 0	0	1.75	0.234146	224.331	0.96	41.1765
26	0	2	TSCS 175%		1.75	0.96226	1232.89	1	47.0588
26	0	2	F Only			0.0721934	0	0.68	0
26	0	3	F+C50 -10	-10	0.5	0.0619297	13.7685	0.76	-13.6364
26	0	3	F+C50 -5	-5	0.5	0.0631789	16.0634	0.88	0
26	0	3	F+C50 -2	-2	0.5	0.0527736	-3.0518	0.72	-18.1818
26	0	3	F+C70 -10	-10	0.7	0.0582981	7.09715	0.72	-18.1818
26	0	3	F+C70 -5	-5	0.7	0.0471331	-13.4136	0.72	-18.1818
26	0	3	F+C70 -2	-2	0.7	0.0435015	-20.0852	0.68	-22.7273
26	0	3	TSCS 70%		0.7	0.00142571	-97.3809	0	-100
26	0	3	F Only			0.0544348	0	0.88	0
27	1	2	F+C50 -200	-200	0.5	0.0016226	14.5451	0.04	0
27	1	2	F+C50 -50	-50	0.5	0	-100	0	-100
27	1	2	F+C50 -25	-25	0.5	0	-100	0	-100
27	1	2	F+C50 -10	-10	0.5	0	-100	0	-100
27	1	2	F+C50 -5	-5	0.5	0.00130068	-8.18038	0.04	0
27	1	2	F+C50 -2	-2	0.5	0.00422396	198.184	0.04	0
27	1	2	F+C50 0	0	0.5	0	-100	0	-100
27	1	2	TSCS 50%		0.5	0.00160971	13.6354	0.142857	257.143
27	1	2	F+C175 -10	-10	1.75	0.00127438	-10.0373	0.0416667	4.16667
27	1	2	F+C175 0	0	1.75	0.00395348	179.09	0.16	300
27	1	2	TSCS 175%		1.75	0.0831429	5769.35	0.75	1775
27	1	2	F Only			0.00141656	0	0.04	0
27	1	3	F+C50 -50	-50	0.5	0.00696692	74.5185	0.08	0
27	1	3	F+C50 -10	-10	0.5	0.00177716	-55.4829	0.04	-50
27	1	3	F+C50 -5	-5	0.5	0.00182864	-54.1933	0.08	0
27	1	3	F+C50 -2	-2	0.5	0.0108045	170.648	0.16	100
27	1	3	F+C50 0	0	0.5	0.00150672	-62.2573	0.04	-50
27	1	3	F+C70 -2	-2	0.7	0.00527992	32.2599	0.12	50
27	1	3	TSCS 70%		0.7	0.00332667	-16.6683	0	-100
27	1	3	F Only			0.00399208	0	0.08	0
28	1	2	F+C50 -200	-200	0.5	0.09849	5.46057	1	0
28	1	2	F+C50 -50	-50	0.5	0.0875025	-6.30453	1	0
28	1	2	F+C50 -25	-25	0.5	0.0934162	0.0276688	1	0
28	1	2	F+C50 -10	-10	0.5	0.0990438	6.05356	1	0
28	1	2	F+C50 -5	-5	0.5	0.0965584	3.39226	1	0
28	1	2	F+C50 -2	-2	0.5	0.107711	15.3338	1	0
28	1	2	F+C50 0	0	0.5	0.0862302	-7.66683	1	0
28	1	2	TSCS 50%		0.5	0.0185924	-80.0918	0.125	-87.5
28	1	2	F+C175 -10	-10	1.75	0.0907891	-2.78534	1	0
28	1	2	F+C175 0	0	1.75	0.0811434	-13.1137	1	0
28	1	2	TSCS 175%		1.75	0.430202	360.649	1	0
28	1	2	F Only			0.0933903	0	1	0
28	1	3	F+C50 -10	-10	0.5	0.0944645	-14.5158	0.958333	-4.16667
28	1	3	F+C50 -5	-5	0.5	0.109977	-0.477914	1	0
28	1	3	F+C50 -2	-2	0.5	0.102315	-7.41181	1	0
28	1	3	F+C70 -10	-10	0.7	0.105985	-4.09066	0.96	-4
28	1	3	F+C70 -5	-5	0.7	0.0972152	-12.0266	1	0
28	1	3	F+C70 -2	-2	0.7	0.101722	-7.94786	1	0
28	1	3	TSCS 70%		0.7	0.0302171	-72.6555	0.857143	-14.2857
28	1	3	F Only			0.110505	0	1	0
29	0	3	F+C50 -10	-10	0.5	0.0922572	1.48762	0.88	0
29	0	3	F+C50 -5	-5	0.5	0.064853	-28.6584	0.64	-27.2727
29	0	3	F+C50 -2	-2	0.5	0.0855349	-5.90727	0.76	-13.6364
29	0	3	F+C70 -10	-10	0.7	0.098812	8.69819	0.64	-27.2727
29	0	3	F+C70 -5	-5	0.7	0.0988249	8.71245	0.72	-18.1818
29	0	3	F+C70 -2	-2	0.7	0.0507131	-44.213	0.64	-27.2727
29	0	3	TSCS 70%		0.7	0.0258939	-71.5154	0.428571	-51.2987
29	0	3	F Only			0.0909049	0	0.88	0
