# Supplementary material for: Posteroanterior Cervical Transcutaneous Spinal Cord Stimulation: Interactions with Cortical and Peripheral Nerve Stimulation
Source: J Clin Med. 2021 Nov 15;10(22):5304. doi: 10.3390/jcm10225304 (PMC8623612; doi:10.3390/jcm10225304)
Supplement: Supplementary file 1 [file jcm-10-05304-s001.zip › S6 - TSCS-TMS.xlsx]

## Sheet: TC all
Subject	Group	Session	Paradigm	Synapse Delay	TSCS Intensity (x RMT)	Avg P2P	Norm	Norm vs 0
1	1	1	C50-T 25	-25	0.5	0.230972	127.033	27.0332
1	1	1	C50-T 10	-10	0.5	0.108444	59.6437	-40.3563
1	1	1	C50-T 2	-2	0.5	0.180409	99.2237	-0.776257
1	1	1	T-C50 0	0	0.5	0.19866	109.262	9.26189
1	1	1	T-C50 2	2	0.5	0.179909	98.9488	-1.05124
1	1	1	T-C50 5	5	0.5	0.20868	114.772	14.7725
1	1	1	T-C50 10	10	0.5	0.169245	93.084	-6.91603
1	1	1	TSCS 50%		0.5	0	0	-100
1	1	1	C70-T 25	-25	0.7	0.157645	86.7038	-13.2962
1	1	1	C70-T 10	-10	0.7	0.191498	105.322	5.3225
1	1	1	C70-T 2	-2	0.7	0.0936766	51.5215	-48.4785
1	1	1	T-C70 0	0	0.7	0.135295	74.4115	-25.5885
1	1	1	T-C70 2	2	0.7	0.219907	120.947	20.9472
1	1	1	T-C70 5	5	0.7	0.234232	128.826	28.8259
1	1	1	T-C70 10	10	0.7	0.137296	75.5117	-24.4883
1	1	1	TSCS 70%		0.7	0	0	-100
1	1	1	C90-T 25	-25	0.9	0.162928	89.6094	-10.3906
1	1	1	C90-T 10	-10	0.9	0.19359	106.473	6.47329
1	1	1	C90-T 2	-2	0.9	0.220912	121.5	21.5004
1	1	1	T-C90 0	0	0.9	0.163174	89.7446	-10.2554
1	1	1	T-C90 2	2	0.9	0.183812	101.096	1.09552
1	1	1	T-C90 5	5	0.9	0.226466	124.555	24.5546
1	1	1	T-C90 10	10	0.9	0.147712	81.2406	-18.7594
1	1	1	TSCS 90%		0.9	0.0190389	10.4713	-89.5287
1	1	1	TMS only			0.18182	100	0
2	0	1	C50-T 25	-25	0.5	0.533047	82.0756	-17.9244
2	0	1	C50-T 10	-10	0.5	0.627769	96.6604	-3.33955
2	0	1	C50-T 2	-2	0.5	0.562421	86.5985	-13.4015
2	0	1	T-C50 0	0	0.5	0.663945	102.23	2.23049
2	0	1	T-C50 2	2	0.5	0.661007	101.778	1.77819
2	0	1	T-C50 5	5	0.5	0.600488	92.4597	-7.54026
2	0	1	T-C50 10	10	0.5	0.660243	101.66	1.66048
2	0	1	TSCS 50%		0.5	0	0	-100
2	0	1	C70-T 25	-25	0.7	0.599964	92.3792	-7.62081
2	0	1	C70-T 10	-10	0.7	0.781322	120.304	20.3036
2	0	1	C70-T 2	-2	0.7	0.613606	94.4796	-5.52043
2	0	1	T-C70 0	0	0.7	0.547372	84.2813	-15.7187
2	0	1	T-C70 2	2	0.7	0.588697	90.6444	-9.35562
2	0	1	T-C70 5	5	0.7	0.597469	91.995	-8.00498
2	0	1	T-C70 10	10	0.7	0.603908	92.9864	-7.01363
2	0	1	TSCS 70%		0.7	0	0	-100
2	0	1	C90-T 25	-25	0.9	0.622659	95.8736	-4.1264
2	0	1	C90-T 10	-10	0.9	0.61771	95.1115	-4.88848
2	0	1	C90-T 2	-2	0.9	0.640566	98.6307	-1.36926
2	0	1	T-C90 0	0	0.9	0.722452	111.239	11.2392
2	0	1	T-C90 2	2	0.9	0.543509	83.6865	-16.3135
2	0	1	T-C90 5	5	0.9	0.559363	86.1276	-13.8724
2	0	1	T-C90 10	10	0.9	0.662617	102.026	2.02602
2	0	1	TSCS 90%		0.9	0.00156938	0.241644	-99.7584
2	0	1	TMS only			0.649458	100	0
2	0	3	C50-T 10	-10	0.5	1.0094	96.4096	-3.59044
2	0	3	C50-T 2	-2	0.5	1.04094	99.4227	-0.577282
2	0	3	T-C50 2	2	0.5	0.883811	84.4146	-15.5854
2	0	3	T-C50 5	5	0.5	0.865301	82.6467	-17.3533
2	0	3	TSCS 50%		0.5	0	0	-100
2	0	3	C70-T 10	-10	0.7	0.812708	77.6234	-22.3766
2	0	3	C70-T 2	-2	0.7	1.02763	98.1506	-1.84942
2	0	3	T-C70 2	2	0.7	1.27839	122.102	22.1021
2	0	3	T-C70 5	5	0.7	0.955678	91.2787	-8.72126
2	0	3	TSCS 70%		0.7	0	0	-100
2	0	3	C90-T 2	-2	0.9	0.898699	85.8366	-14.1634
2	0	3	T-C90 2	2	0.9	0.939622	89.7453	-10.2547
2	0	3	T-C90 5	5	0.9	0.667284	63.7337	-36.2663
2	0	3	TMS only			1.04699	100	0
3	1	1	C50-T 25	-25	0.5	0.0795528	116.276	16.2762
3	1	1	C50-T 10	-10	0.5	0.0643467	94.0506	-5.94939
3	1	1	C50-T 2	-2	0.5	0.0732753	107.101	7.10084
3	1	1	T-C50 0	0	0.5	0.0643021	93.9855	-6.0145
3	1	1	T-C50 2	2	0.5	0.0757414	110.705	10.7055
3	1	1	T-C50 5	5	0.5	0.0640609	93.6329	-6.36714
3	1	1	T-C50 10	10	0.5	0.0622498	90.9857	-9.0143
3	1	1	TSCS 50%		0.5	0.00450671	6.58712	-93.4129
3	1	1	C70-T 25	-25	0.7	0.0725681	106.067	6.06731
3	1	1	C70-T 10	-10	0.7	0.070177	102.572	2.57236
3	1	1	C70-T 2	-2	0.7	0.0816737	119.376	19.3762
3	1	1	T-C70 0	0	0.7	0.067682	98.9256	-1.07439
3	1	1	T-C70 2	2	0.7	0.0637385	93.1617	-6.8383
3	1	1	T-C70 5	5	0.7	0.0812829	118.805	18.805
3	1	1	T-C70 10	10	0.7	0.0825705	120.687	20.687
3	1	1	TSCS 70%		0.7	0.00213262	3.1171	-96.8829
3	1	1	TMS only			0.0684171	100	0
3	1	3	C50-T 10	-10	0.5	0.118987	100.797	0.797427
3	1	3	C50-T 2	-2	0.5	0.0855484	72.4708	-27.5292
3	1	3	T-C50 2	2	0.5	0.11613	98.3773	-1.62272
3	1	3	T-C50 5	5	0.5	0.0708608	60.0284	-39.9716
3	1	3	TSCS 50%		0.5	0.00257525	2.18158	-97.8184
3	1	3	C70-T 10	-10	0.7	0.0711426	60.2672	-39.7328
3	1	3	C70-T 2	-2	0.7	0.109611	92.8552	-7.14476
3	1	3	T-C70 2	2	0.7	0.0778625	65.9598	-34.0402
3	1	3	T-C70 5	5	0.7	0.0971371	82.288	-17.712
3	1	3	TSCS 70%		0.7	0	0	-100
3	1	3	C90-T 2	-2	0.9	0.0843411	71.4481	-28.5519
3	1	3	T-C90 2	2	0.9	0.0856689	72.5729	-27.4271
3	1	3	T-C90 5	5	0.9	0.124178	105.195	5.195
3	1	3	TMS only			0.118045	100	0
5	1	1	C50-T 25	-25	0.5	0.230771	58.9081	-41.0919
5	1	1	C50-T 10	-10	0.5	0.311128	79.4206	-20.5794
5	1	1	C50-T 2	-2	0.5	0.251937	64.311	-35.689
5	1	1	T-C50 0	0	0.5	0.286985	73.2577	-26.7423
5	1	1	T-C50 2	2	0.5	0.471481	120.353	20.3533
5	1	1	T-C50 5	5	0.5	0.258657	66.0264	-33.9736
5	1	1	T-C50 10	10	0.5	0.403236	102.933	2.93255
5	1	1	TSCS 50%		0.5	0.0168601	4.30383	-95.6962
5	1	1	C70-T 25	-25	0.7	0.273022	69.6933	-30.3067
5	1	1	C70-T 10	-10	0.7	0.461502	117.806	17.8059
5	1	1	C70-T 2	-2	0.7	0.260668	66.5399	-33.4601
5	1	1	T-C70 0	0	0.7	0.436594	111.448	11.4478
5	1	1	T-C70 2	2	0.7	0.493532	125.982	25.9822
5	1	1	T-C70 5	5	0.7	0.344406	87.9153	-12.0847
5	1	1	T-C70 10	10	0.7	0.359898	91.8699	-8.13006
5	1	1	TSCS 70%		0.7	0.062681	16.0004	-83.9996
5	1	1	C90-T 25	-25	0.9	0.255558	65.2355	-34.7645
5	1	1	C90-T 10	-10	0.9	0.39893	101.833	1.8335
5	1	1	C90-T 2	-2	0.9	0.209042	53.3614	-46.6386
5	1	1	T-C90 0	0	0.9	0.36859	94.0886	-5.91138
5	1	1	T-C90 2	2	0.9	0.721365	184.14	84.1405
5	1	1	T-C90 5	5	0.9	0.550229	140.455	40.455
5	1	1	T-C90 10	10	0.9	0.303523	77.4793	-22.5207
5	1	1	TSCS 90%		0.9	0.0599828	15.3116	-84.6884
5	1	1	TMS only			0.391747	100	0
5	1	3	C50-T 10	-10	0.5	0.141481	108.429	8.42922
5	1	3	C50-T 2	-2	0.5	0.179024	137.202	37.202
5	1	3	T-C50 2	2	0.5	0.1581	121.166	21.166
5	1	3	T-C50 5	5	0.5	0.0998331	76.5111	-23.4889
5	1	3	TSCS 50%		0.5	0	0	-100
5	1	3	C70-T 10	-10	0.7	0.16252	124.553	24.5535
5	1	3	C70-T 2	-2	0.7	0.0897334	68.7708	-31.2292
5	1	3	T-C70 2	2	0.7	0.137273	105.204	5.20431
5	1	3	T-C70 5	5	0.7	0.101081	77.4671	-22.5329
5	1	3	TSCS 70%		0.7	0.010462	8.01797	-91.982
5	1	3	C90-T 2	-2	0.9	0.188359	144.356	44.3563
5	1	3	T-C90 2	2	0.9	0.121039	92.7631	-7.23693
5	1	3	T-C90 5	5	0.9	0.201839	154.687	54.6875
5	1	3	TMS only			0.130482	100	0
6	0	1	C50-T 25	-25	0.5	0.575794	75.9761	-24.0239
6	0	1	C50-T 10	-10	0.5	0.491131	64.8048	-35.1952
6	0	1	C50-T 2	-2	0.5	0.665485	87.8108	-12.1892
6	0	1	T-C50 0	0	0.5	0.898029	118.495	18.4949
6	0	1	T-C50 2	2	0.5	0.802581	105.901	5.90065
6	0	1	T-C50 5	5	0.5	0.7485	98.7646	-1.23536
6	0	1	T-C50 10	10	0.5	0.739893	97.6289	-2.3711
6	0	1	TSCS 50%		0.5	0.003026	0.399281	-99.6007
6	0	1	C70-T 25	-25	0.7	0.560825	74.0009	-25.9991
6	0	1	C70-T 10	-10	0.7	0.710032	93.6887	-6.31128
6	0	1	C70-T 2	-2	0.7	0.905808	119.521	19.5214
6	0	1	T-C70 0	0	0.7	0.751022	99.0974	-0.902623
6	0	1	T-C70 2	2	0.7	0.685535	90.4564	-9.54356
6	0	1	T-C70 5	5	0.7	0.785053	103.588	3.58773
6	0	1	T-C70 10	10	0.7	0.698657	92.1879	-7.81213
6	0	1	TSCS 70%		0.7	0.029616	3.90783	-96.0922
6	0	1	C90-T 25	-25	0.9	0.571609	75.4239	-24.5761
6	0	1	C90-T 10	-10	0.9	0.797607	105.244	5.24431
6	0	1	C90-T 2	-2	0.9	0.646293	85.2784	-14.7216
6	0	1	T-C90 0	0	0.9	0.850769	112.259	12.259
6	0	1	T-C90 2	2	0.9	0.735938	97.107	-2.89296
6	0	1	T-C90 5	5	0.9	0.823989	108.725	8.72533
6	0	1	T-C90 10	10	0.9	1.0177	134.286	34.286
6	0	1	TSCS 90%		0.9	0.051828	6.83871	-93.1613
6	0	1	TMS only			0.757862	100	0
6	0	3	C50-T 10	-10	0.5	0.787438	117.343	17.3426
6	0	3	C50-T 2	-2	0.5	0.718784	107.112	7.11199
6	0	3	T-C50 2	2	0.5	0.771302	114.938	14.9381
6	0	3	T-C50 5	5	0.5	0.766876	114.279	14.2785
6	0	3	TSCS 50%		0.5	0	0	-100
6	0	3	C70-T 10	-10	0.7	0.767922	114.434	14.4344
6	0	3	C70-T 2	-2	0.7	0.645877	96.2475	-3.75255
6	0	3	T-C70 2	2	0.7	0.695613	103.659	3.65897
6	0	3	T-C70 5	5	0.7	0.664146	98.9698	-1.03017
6	0	3	TSCS 70%		0.7	0.00317314	0.472856	-99.5271
6	0	3	C90-T 2	-2	0.9	0.737059	109.835	9.83521
6	0	3	T-C90 2	2	0.9	0.673401	100.349	0.348993
6	0	3	T-C90 5	5	0.9	0.599079	89.2737	-10.7263
6	0	3	TMS only			0.671059	100	0
7	0	1	C50-T 25	-25	0.5	0.575056	104.827	4.82651
7	0	1	C50-T 10	-10	0.5	0.633363	115.455	15.4552
7	0	1	C50-T 2	-2	0.5	0.148442	27.0593	-72.9407
7	0	1	T-C50 0	0	0.5	0.533087	97.176	-2.82402
7	0	1	T-C50 2	2	0.5	0.311209	56.73	-43.27
7	0	1	T-C50 5	5	0.5	0.151057	27.5361	-72.4639
7	0	1	T-C50 10	10	0.5	0.232421	42.3677	-57.6323
7	0	1	TSCS 50%		0.5	0	0	-100
7	0	1	C70-T 25	-25	0.7	0.366819	66.8671	-33.1329
7	0	1	C70-T 10	-10	0.7	0.319377	58.219	-41.781
7	0	1	C70-T 2	-2	0.7	0.430276	78.4346	-21.5654
7	0	1	T-C70 0	0	0.7	0.503994	91.8727	-8.12734
7	0	1	T-C70 2	2	0.7	0.496343	90.4779	-9.52208
7	0	1	T-C70 5	5	0.7	0.545078	99.3618	-0.638171
7	0	1	T-C70 10	10	0.7	0.3199	58.3144	-41.6856
7	0	1	TSCS 70%		0.7	0	0	-100
7	0	1	C90-T 25	-25	0.9	0.485122	88.4325	-11.5675
7	0	1	C90-T 10	-10	0.9	0.223769	40.7907	-59.2093
7	0	1	C90-T 2	-2	0.9	0.196004	35.7295	-64.2705
7	0	1	T-C90 0	0	0.9	0.348712	63.5663	-36.4337
7	0	1	T-C90 2	2	0.9	0.491561	89.6061	-10.3939
7	0	1	T-C90 5	5	0.9	0.589945	107.541	7.54053
7	0	1	T-C90 10	10	0.9	0.587048	107.012	7.01239
7	0	1	TSCS 90%		0.9	0.0557714	10.1665	-89.8335
7	0	1	TMS only			0.548579	100	0
7	0	3	C50-T 10	-10	0.5	0.333501	39.5051	-60.4949
7	0	3	C50-T 2	-2	0.5	0.730557	86.5387	-13.4613
7	0	3	T-C50 2	2	0.5	0.6104	72.3053	-27.6947
7	0	3	T-C50 5	5	0.5	0.384455	45.5409	-54.4591
7	0	3	TSCS 50%		0.5	0	0	-100
7	0	3	C70-T 10	-10	0.7	0.683052	80.9114	-19.0886
7	0	3	C70-T 2	-2	0.7	0.669854	79.348	-20.652
7	0	3	T-C70 2	2	0.7	0.381402	45.1793	-54.8207
7	0	3	T-C70 5	5	0.7	0.362474	42.9371	-57.0629
7	0	3	TSCS 70%		0.7	0.0414347	4.90818	-95.0918
7	0	3	C90-T 2	-2	0.9	0.531432	62.9511	-37.0489
7	0	3	T-C90 2	2	0.9	0.486571	57.6371	-42.3629
7	0	3	T-C90 5	5	0.9	0.42133	49.9089	-50.0911
7	0	3	TMS only			0.844198	100	0
8	0	1	C50-T 25	-25	0.5	0.61264	85.949	-14.051
8	0	1	C50-T 10	-10	0.5	1.2056	169.137	69.1374
8	0	1	C50-T 2	-2	0.5	0.365974	51.3436	-48.6564
8	0	1	T-C50 0	0	0.5	0.458041	64.2599	-35.7401
8	0	1	T-C50 2	2	0.5	0.996802	139.844	39.8442
8	0	1	T-C50 5	5	0.5	0.749493	105.148	5.14843
8	0	1	T-C50 10	10	0.5	0.788484	110.619	10.6187
8	0	1	TSCS 50%		0.5	0	0	-100
8	0	1	C70-T 25	-25	0.7	0.681086	95.5515	-4.44848
8	0	1	C70-T 10	-10	0.7	0.705994	99.0459	-0.954079
8	0	1	C70-T 2	-2	0.7	0.765387	107.378	7.3783
8	0	1	T-C70 0	0	0.7	1.13848	159.721	59.7211
8	0	1	T-C70 2	2	0.7	1.19365	167.461	67.4607
8	0	1	T-C70 5	5	0.7	0.943042	132.302	32.3021
8	0	1	T-C70 10	10	0.7	0.594773	83.4425	-16.5575
8	0	1	TSCS 70%		0.7	0.00249488	0.350013	-99.65
8	0	1	C90-T 25	-25	0.9	1.50478	211.11	111.11
8	0	1	C90-T 10	-10	0.9	0.694244	97.3975	-2.60248
8	0	1	C90-T 2	-2	0.9	1.05877	148.538	48.5379
8	0	1	T-C90 0	0	0.9	0.809529	113.571	13.5712
8	0	1	T-C90 2	2	0.9	0.913708	128.187	28.1867
8	0	1	T-C90 5	5	0.9	0.973423	136.564	36.5643
8	0	1	T-C90 10	10	0.9	0.889847	124.839	24.8391
8	0	1	TSCS 90%		0.9	0.0193147	2.70972	-97.2903
8	0	1	TMS only			0.712795	100	0
8	0	3	C50-T 10	-10	0.5	0.884857	196.648	96.6483
8	0	3	C50-T 2	-2	0.5	0.509427	113.214	13.2136
8	0	3	T-C50 2	2	0.5	0.699355	155.423	55.4228
8	0	3	T-C50 5	5	0.5	0.610627	135.704	35.7043
8	0	3	TSCS 50%		0.5	0	0	-100
8	0	3	C70-T 10	-10	0.7	0.751907	167.102	67.1019
8	0	3	C70-T 2	-2	0.7	0.411847	91.5278	-8.47224
8	0	3	T-C70 2	2	0.7	1.02505	227.804	127.804
8	0	3	T-C70 5	5	0.7	1.0673	237.194	137.194
8	0	3	TSCS 70%		0.7	0	0	-100
8	0	3	C90-T 2	-2	0.9	0.769129	170.929	70.9293
8	0	3	T-C90 2	2	0.9	0.727884	161.763	61.7631
8	0	3	T-C90 5	5	0.9	0.562421	124.991	24.9911
8	0	3	TMS only			0.449969	100	0
9	0	1	C50-T 25	-25	0.5	0.0766956	49.9234	-50.0766
9	0	1	C50-T 10	-10	0.5	0.110778	72.1087	-27.8913
9	0	1	C50-T 2	-2	0.5	0.0986663	64.2247	-35.7753
9	0	1	T-C50 0	0	0.5	0.11452	74.5445	-25.4555
9	0	1	T-C50 2	2	0.5	0.104622	68.1012	-31.8988
9	0	1	T-C50 5	5	0.5	0.088888	57.8598	-42.1402
9	0	1	T-C50 10	10	0.5	0.132668	86.3575	-13.6425
9	0	1	TSCS 50%		0.5	0.00535175	3.48361	-96.5164
9	0	1	C70-T 25	-25	0.7	0.165262	107.574	7.57365
9	0	1	C70-T 10	-10	0.7	0.118585	77.1902	-22.8098
9	0	1	C70-T 2	-2	0.7	0.0668371	43.5062	-56.4938
9	0	1	T-C70 0	0	0.7	0.165705	107.862	7.86184
9	0	1	T-C70 2	2	0.7	0.187272	121.901	21.9011
9	0	1	T-C70 5	5	0.7	0.0989076	64.3818	-35.6182
9	0	1	T-C70 10	10	0.7	0.10941	71.2182	-28.7818
9	0	1	TSCS 70%		0.7	0.0242239	15.768	-84.232
9	0	1	TMS only			0.153627	100	0
9	0	3	C50-T 10	-10	0.5	0.418969	98.5761	-1.42393
9	0	3	C50-T 2	-2	0.5	0.559886	131.731	31.7314
9	0	3	T-C50 2	2	0.5	0.502063	118.127	18.1265
9	0	3	T-C50 5	5	0.5	0.483311	113.715	13.7146
9	0	3	TSCS 50%		0.5	0.0197572	4.64854	-95.3515
9	0	3	C70-T 10	-10	0.7	0.492969	115.987	15.9869
9	0	3	C70-T 2	-2	0.7	0.372976	87.7547	-12.2453
9	0	3	T-C70 2	2	0.7	0.443032	104.238	4.2377
9	0	3	T-C70 5	5	0.7	0.4108	96.6541	-3.34586
9	0	3	TSCS 70%		0.7	0.0310241	7.29943	-92.7006
9	0	3	C90-T 2	-2	0.9	0.591273	139.116	39.1161
9	0	3	T-C90 2	2	0.9	0.601614	141.549	41.5493
9	0	3	T-C90 5	5	0.9	0.545279	128.295	28.2947
9	0	3	TMS only			0.425021	100	0
10	0	1	C50-T 25	-25	0.5	0.272853	62.9577	-37.0423
10	0	1	C50-T 10	-10	0.5	0.215488	49.7215	-50.2785
10	0	1	C50-T 2	-2	0.5	0.134302	30.9886	-69.0114
10	0	1	T-C50 0	0	0.5	0.144861	33.425	-66.575
10	0	1	T-C50 2	2	0.5	0.307104	70.8608	-29.1392
10	0	1	T-C50 5	5	0.5	0.502747	116.003	16.0031
10	0	1	T-C50 10	10	0.5	0.54532	125.826	25.8263
10	0	1	TSCS 50%		0.5	0.0079834	1.84208	-98.1579
10	0	1	C70-T 25	-25	0.7	0.395051	91.1535	-8.8465
10	0	1	C70-T 10	-10	0.7	0.191087	44.0913	-55.9087
10	0	1	C70-T 2	-2	0.7	0.345155	79.6406	-20.3594
10	0	1	T-C70 0	0	0.7	0.25077	57.8623	-42.1377
10	0	1	T-C70 2	2	0.7	0.324745	74.9313	-25.0687
10	0	1	T-C70 5	5	0.7	0.35185	81.1855	-18.8145
10	0	1	T-C70 10	10	0.7	0.730098	168.462	68.4618
10	0	1	TSCS 70%		0.7	0.002146	0.495165	-99.5048
10	0	1	C90-T 25	-25	0.9	0.0871096	20.0996	-79.9004
10	0	1	C90-T 10	-10	0.9	0.46967	108.371	8.37108
10	0	1	C90-T 2	-2	0.9	0.284248	65.5871	-34.4129
10	0	1	T-C90 0	0	0.9	0.696232	160.648	60.6477
10	0	1	T-C90 2	2	0.9	0.474499	109.485	9.48523
10	0	1	T-C90 5	5	0.9	0.140933	32.5188	-67.4812
10	0	1	T-C90 10	10	0.9	0.263518	60.8037	-39.1963
10	0	1	TSCS 90%		0.9	0.023371	5.39259	-94.6074
10	0	1	TMS only			0.433391	100	0
10	0	3	C50-T 10	-10	0.5	1.09362	121.844	21.8438
10	0	3	C50-T 2	-2	0.5	1.0611	118.221	18.2214
10	0	3	T-C50 2	2	0.5	1.00743	112.241	12.2409
10	0	3	T-C50 5	5	0.5	0.792548	88.3007	-11.6993
10	0	3	TSCS 50%		0.5	0	0	-100
10	0	3	C70-T 10	-10	0.7	0.896244	99.8538	-0.146175
10	0	3	C70-T 2	-2	0.7	0.978091	108.973	8.97262
10	0	3	T-C70 2	2	0.7	1.26141	140.539	40.5387
10	0	3	T-C70 5	5	0.7	0.893388	99.5355	-0.464483
10	0	3	TSCS 70%		0.7	0.00281675	0.313824	-99.6862
10	0	3	C90-T 2	-2	0.9	1.38893	154.746	54.7459
10	0	3	T-C90 2	2	0.9	1.2225	136.203	36.2034
10	0	3	T-C90 5	5	0.9	0.939984	104.727	4.72703
10	0	3	TMS only			0.897556	100	0
11	0	1	C50-T 25	-25	0.5	0.597791	189.322	89.3223
11	0	1	C50-T 10	-10	0.5	1.0273	325.35	225.35
11	0	1	C50-T 2	-2	0.5	0.498723	157.947	57.947
11	0	1	T-C50 0	0	0.5	0.187804	59.478	-40.522
11	0	1	T-C50 2	2	0.5	0.467509	148.061	48.0614
11	0	1	T-C50 5	5	0.5	1.14274	361.908	261.908
11	0	1	T-C50 10	10	0.5	0.378054	119.731	19.7309
11	0	1	TSCS 50%		0.5	0.0062452	1.97787	-98.0221
11	0	1	C70-T 25	-25	0.7	0.372453	117.957	17.9569
11	0	1	C70-T 10	-10	0.7	0.836145	264.809	164.809
11	0	1	C70-T 2	-2	0.7	0.429861	136.138	36.1381
11	0	1	T-C70 0	0	0.7	0.515757	163.342	63.3418
11	0	1	T-C70 2	2	0.7	0.606081	191.948	91.9476
11	0	1	T-C70 5	5	0.7	0.852746	270.067	170.067
11	0	1	T-C70 10	10	0.7	1.11451	352.97	252.97
11	0	1	TSCS 70%		0.7	0	0	-100
11	0	1	C90-T 25	-25	0.9	0.626978	198.566	98.5658
11	0	1	C90-T 10	-10	0.9	0.217452	68.8676	-31.1324
11	0	1	C90-T 2	-2	0.9	0.540169	171.073	71.0732
11	0	1	T-C90 0	0	0.9	0.836513	264.926	164.926
11	0	1	T-C90 2	2	0.9	0.600528	190.189	90.1889
11	0	1	T-C90 5	5	0.9	0.717919	227.367	127.367
11	0	1	T-C90 10	10	0.9	0.40561	128.458	28.4578
11	0	1	TSCS 90%		0.9	0.00639214	2.02441	-97.9756
11	0	1	TMS only			0.315753	100	0
11	0	3	C50-T 10	-10	0.5	0.654528	145.534	45.5336
11	0	3	C50-T 2	-2	0.5	0.539404	119.936	19.936
11	0	3	T-C50 2	2	0.5	0.432409	96.1456	-3.85435
11	0	3	T-C50 5	5	0.5	0.637427	141.731	41.7312
11	0	3	TSCS 50%		0.5	0	0	-100
11	0	3	C70-T 10	-10	0.7	0.261393	58.1204	-41.8796
11	0	3	C70-T 2	-2	0.7	0.391365	87.0196	-12.9804
11	0	3	T-C70 2	2	0.7	0.347504	77.2672	-22.7328
11	0	3	T-C70 5	5	0.7	0.273948	60.9119	-39.0881
11	0	3	TSCS 70%		0.7	0	0	-100
11	0	3	C90-T 2	-2	0.9	0.724222	161.03	61.03
11	0	3	T-C90 2	2	0.9	0.476833	106.023	6.02322
11	0	3	T-C90 5	5	0.9	0.576183	128.114	28.1136
11	0	3	TMS only			0.449744	100	0
12	1	1	C50-T 25	-25	0.5	0.06901	113.991	13.9912
12	1	1	C50-T 10	-10	0.5	0.0700564	115.72	15.7196
12	1	1	C50-T 2	-2	0.5	0.0763336	126.088	26.0884
12	1	1	T-C50 0	0	0.5	0.0691709	114.257	14.257
12	1	1	T-C50 2	2	0.5	0.09593	158.458	58.4579
12	1	1	T-C50 5	5	0.5	0.0634971	104.885	4.88501
12	1	1	T-C50 10	10	0.5	0.072028	118.976	18.9764
12	1	1	TSCS 50%		0.5	0.00233388	3.85511	-96.1449
12	1	1	C70-T 25	-25	0.7	0.0560932	92.6552	-7.34476
12	1	1	C70-T 10	-10	0.7	0.0699353	115.52	15.5196
12	1	1	C70-T 2	-2	0.7	0.0725107	119.774	19.7738
12	1	1	T-C70 0	0	0.7	0.0763336	126.088	26.0884
12	1	1	T-C70 2	2	0.7	0.0923889	152.609	52.6086
12	1	1	T-C70 5	5	0.7	0.0968151	159.92	59.9199
12	1	1	T-C70 10	10	0.7	0.0777419	128.415	28.4146
12	1	1	TSCS 70%		0.7	0.0158944	26.2544	-73.7456
12	1	1	TMS only			0.0605397	100	0
12	1	3	C50-T 10	-10	0.5	0.114923	203.999	103.999
12	1	3	T-C50 2	2	0.5	0.152908	271.426	171.426
12	1	3	T-C50 5	5	0.5	0.040883	72.5712	-27.4288
12	1	3	C70-T 10	-10	0.7	0.030582	54.286	-45.714
12	1	3	C70-T 2	-2	0.7	0.062451	110.856	10.8565
12	1	3	T-C70 2	2	0.7	0.136491	242.285	142.285
12	1	3	T-C70 5	5	0.7	0.060841	107.999	7.99858
12	1	3	TSCS 70%		0.7	0	0	-100
12	1	3	C90-T 2	-2	0.9	0.179627	318.855	218.855
12	1	3	T-C90 2	2	0.9	0.219866	390.283	290.283
12	1	3	T-C90 5	5	0.9	0.207955	369.14	269.14
12	1	3	TMS only			0.056335	100	0
13	0	1	C50-T 25	-25	0.5	0.641303	100.842	0.841939
13	0	1	C50-T 10	-10	0.5	0.642675	101.058	1.0577
13	0	1	C50-T 2	-2	0.5	0.689858	108.477	8.47703
13	0	1	T-C50 0	0	0.5	0.374798	58.9353	-41.0647
13	0	1	T-C50 2	2	0.5	0.539726	84.8695	-15.1305
13	0	1	T-C50 5	5	0.5	0.476269	74.8912	-25.1088
13	0	1	T-C50 10	10	0.5	0.562151	88.3956	-11.6044
13	0	1	TSCS 50%		0.5	0	0	-100
13	0	1	C70-T 25	-25	0.7	0.501741	78.8964	-21.1036
13	0	1	C70-T 10	-10	0.7	0.469946	73.8968	-26.1032
13	0	1	C70-T 2	-2	0.7	0.703741	110.66	10.66
13	0	1	T-C70 0	0	0.7	0.615939	96.8536	-3.14642
13	0	1	T-C70 2	2	0.7	0.523798	82.3648	-17.6352
13	0	1	T-C70 5	5	0.7	0.474361	74.5911	-25.4089
13	0	1	T-C70 10	10	0.7	0.598619	94.1301	-5.8699
13	0	1	TSCS 70%		0.7	0	0	-100
13	0	1	C90-T 25	-25	0.9	0.366216	57.5857	-42.4143
13	0	1	C90-T 10	-10	0.9	0.692152	108.838	8.8377
13	0	1	C90-T 2	-2	0.9	0.494365	77.7367	-22.2633
13	0	1	T-C90 0	0	0.9	0.420142	66.0653	-33.9347
13	0	1	T-C90 2	2	0.9	0.6396	100.574	0.574104
13	0	1	T-C90 5	5	0.9	0.506972	79.719	-20.281
13	0	1	T-C90 10	10	0.9	0.593285	93.2912	-6.70875
13	0	1	TSCS 90%		0.9	0	0	-100
13	0	1	TMS only			0.635949	100	0
13	0	3	C50-T 10	-10	0.5	0.495561	128.393	28.3928
13	0	3	C50-T 2	-2	0.5	0.45285	117.327	17.327
13	0	3	T-C50 2	2	0.5	0.395429	102.45	2.45001
13	0	3	T-C50 5	5	0.5	0.289031	74.8839	-25.1161
13	0	3	TSCS 50%		0.5	0.0159749	4.13886	-95.8611
13	0	3	C70-T 10	-10	0.7	0.497769	128.965	28.9646
13	0	3	C70-T 2	-2	0.7	0.554212	143.588	43.5885
13	0	3	T-C70 2	2	0.7	0.463554	120.1	20.1001
13	0	3	T-C70 5	5	0.7	0.480293	124.437	24.4371
13	0	3	TSCS 70%		0.7	0.0123937	3.21104	-96.789
13	0	3	C90-T 2	-2	0.9	0.565094	146.408	46.4077
13	0	3	T-C90 2	2	0.9	0.422309	109.414	9.41413
13	0	3	T-C90 5	5	0.9	0.548056	141.993	41.9934
13	0	3	TMS only			0.385973	100	0
14	0	1	C50-T 25	-25	0.5	0.857655	160.027	60.0271
14	0	1	C50-T 10	-10	0.5	0.443877	82.8216	-17.1784
14	0	1	C50-T 2	-2	0.5	0.581937	108.582	8.58172
14	0	1	T-C50 0	0	0.5	0.475988	88.813	-11.187
14	0	1	T-C50 2	2	0.5	0.635294	118.537	18.5374
14	0	1	T-C50 5	5	0.5	0.723337	134.965	34.9651
14	0	1	T-C50 10	10	0.5	0.729775	136.166	36.1664
14	0	1	TSCS 50%		0.5	0	0	-100
14	0	1	C70-T 25	-25	0.7	0.520331	97.0869	-2.91312
14	0	1	C70-T 10	-10	0.7	0.614812	114.716	14.7158
14	0	1	C70-T 2	-2	0.7	0.480857	89.7215	-10.2785
14	0	1	T-C70 0	0	0.7	0.437801	81.6878	-18.3122
14	0	1	T-C70 2	2	0.7	0.624108	116.45	16.4502
14	0	1	T-C70 5	5	0.7	0.800918	149.441	49.4407
14	0	1	T-C70 10	10	0.7	0.552965	103.176	3.17593
14	0	1	TSCS 70%		0.7	0	0	-100
14	0	1	C90-T 25	-25	0.9	0.671463	125.286	25.2861
14	0	1	C90-T 10	-10	0.9	0.583225	108.822	8.82199
14	0	1	C90-T 2	-2	0.9	0.800999	149.456	49.4557
14	0	1	T-C90 0	0	0.9	0.528258	98.566	-1.43405
14	0	1	T-C90 2	2	0.9	0.627269	117.04	17.0401
14	0	1	T-C90 5	5	0.9	0.551436	102.891	2.89061
14	0	1	T-C90 10	10	0.9	0.561308	104.733	4.7326
14	0	1	TSCS 90%		0.9	0.0517821	9.66186	-90.3381
14	0	1	TMS only			0.535944	100	0
14	0	3	C50-T 10	-10	0.5	0.205501	70.6324	-29.3676
14	0	3	C50-T 2	-2	0.5	0.184094	63.2746	-36.7254
14	0	3	T-C50 2	2	0.5	0.251816	86.5512	-13.4488
14	0	3	T-C50 5	5	0.5	0.199505	68.5716	-31.4284
14	0	3	TSCS 50%		0.5	0.0027765	0.954306	-99.0457
14	0	3	C70-T 10	-10	0.7	0.229564	78.903	-21.097
14	0	3	C70-T 2	-2	0.7	0.281834	96.8689	-3.13115
14	0	3	T-C70 2	2	0.7	0.287629	98.8604	-1.13962
14	0	3	T-C70 5	5	0.7	0.220993	75.957	-24.043
14	0	3	TSCS 70%		0.7	0.0212461	7.30247	-92.6975
14	0	3	C90-T 2	-2	0.9	0.293826	100.99	0.990258
14	0	3	T-C90 2	2	0.9	0.231777	79.6637	-20.3363
14	0	3	T-C90 5	5	0.9	0.243567	83.716	-16.284
14	0	3	TMS only			0.290944	100	0
15	1	1	C50-T 25	-25	0.5	1.02899	125.234	25.2337
15	1	1	C50-T 10	-10	0.5	0.783776	95.3896	-4.61044
15	1	1	C50-T 2	-2	0.5	0.990095	120.5	20.4996
15	1	1	T-C50 0	0	0.5	0.804781	97.9459	-2.05409
15	1	1	T-C50 2	2	0.5	0.732351	89.1308	-10.8692
15	1	1	T-C50 5	5	0.5	0.897921	109.282	9.28156
15	1	1	T-C50 10	10	0.5	1.00075	121.796	21.7958
15	1	1	TSCS 50%		0.5	0	0	-100
15	1	1	C70-T 25	-25	0.7	0.921206	112.115	12.1154
15	1	1	C70-T 10	-10	0.7	0.742169	90.3257	-9.67428
15	1	1	C70-T 2	-2	0.7	1.01821	123.921	23.9212
15	1	1	T-C70 0	0	0.7	0.889659	108.276	8.276
15	1	1	T-C70 2	2	0.7	0.907021	110.389	10.389
15	1	1	T-C70 5	5	0.7	0.772375	94.002	-5.99802
15	1	1	T-C70 10	10	0.7	1.09386	133.128	33.1281
15	1	1	TSCS 70%		0.7	0.0007082	0.0861915	-99.9138
15	1	1	C90-T 25	-25	0.9	0.799416	97.293	-2.70699
15	1	1	C90-T 10	-10	0.9	1.25095	152.247	52.2472
15	1	1	C90-T 2	-2	0.9	0.973571	118.488	18.4885
15	1	1	T-C90 0	0	0.9	0.959943	116.83	16.8299
15	1	1	T-C90 2	2	0.9	0.882201	107.368	7.36832
15	1	1	T-C90 5	5	0.9	0.965029	117.449	17.4489
15	1	1	T-C90 10	10	0.9	1.6689	203.114	103.114
15	1	1	TSCS 90%		0.9	0	0	-100
15	1	1	TMS only			0.821659	100	0
15	1	3	C50-T 10	-10	0.5	0.585973	97.0967	-2.90328
15	1	3	C50-T 2	-2	0.5	0.61657	102.167	2.16668
15	1	3	T-C50 2	2	0.5	0.626334	103.785	3.78471
15	1	3	T-C50 5	5	0.5	0.516951	85.6597	-14.3403
15	1	3	TSCS 50%		0.5	0	0	-100
15	1	3	C70-T 10	-10	0.7	0.620877	102.88	2.88042
15	1	3	C70-T 2	-2	0.7	0.580454	96.1823	-3.81772
15	1	3	T-C70 2	2	0.7	0.618434	102.476	2.47563
15	1	3	T-C70 5	5	0.7	0.574453	95.1878	-4.81218
15	1	3	TSCS 70%		0.7	0	0	-100
15	1	3	C90-T 2	-2	0.9	0.683098	113.191	13.1906
15	1	3	T-C90 2	2	0.9	0.636513	105.471	5.47131
15	1	3	T-C90 5	5	0.9	0.539042	89.3203	-10.6797
15	1	3	TMS only			0.603494	100	0
16	1	3	C50-T 10	-10	0.5	0.0598755	91.8063	-8.19373
16	1	3	C50-T 2	-2	0.5	0.0832834	127.697	27.6973
16	1	3	T-C50 2	2	0.5	0.0724302	111.056	11.0562
16	1	3	T-C50 5	5	0.5	0.0621694	95.3234	-4.67656
16	1	3	TSCS 50%		0.5	0.0112209	17.2048	-82.7952
16	1	3	C70-T 10	-10	0.7	0.0603585	92.5468	-7.45315
16	1	3	C70-T 2	-2	0.7	0.0664748	101.925	1.92494
16	1	3	T-C70 2	2	0.7	0.0653023	100.127	0.127088
16	1	3	T-C70 5	5	0.7	0.0890893	136.599	36.5993
16	1	3	TSCS 70%		0.7	0.0125145	19.1883	-80.8117
16	1	3	TMS only			0.0652194	100	0
17	1	1	C50-T 25	-25	0.5	0.250609	109.854	9.85412
17	1	1	C50-T 10	-10	0.5	0.28787	126.188	26.1878
17	1	1	C50-T 2	-2	0.5	0.209967	92.039	-7.96095
17	1	1	T-C50 0	0	0.5	0.216647	94.9673	-5.03267
17	1	1	T-C50 2	2	0.5	0.229781	100.724	0.724485
17	1	1	T-C50 5	5	0.5	0.32151	140.934	40.9338
17	1	1	T-C50 10	10	0.5	0.205058	89.8872	-10.1128
17	1	1	TSCS 50%		0.5	0.011428	5.00946	-94.9905
17	1	1	C70-T 25	-25	0.7	0.269698	118.222	18.2221
17	1	1	C70-T 10	-10	0.7	0.20229	88.6736	-11.3264
17	1	1	C70-T 2	-2	0.7	0.218015	95.567	-4.433
17	1	1	T-C70 0	0	0.7	0.2189	95.9548	-4.0452
17	1	1	T-C70 2	2	0.7	0.191296	83.8546	-16.1454
17	1	1	T-C70 5	5	0.7	0.333823	146.331	46.3313
17	1	1	T-C70 10	10	0.7	0.229416	100.564	0.564472
17	1	1	TSCS 70%		0.7	0.008906	3.90394	-96.0961
17	1	1	C90-T 25	-25	0.9	0.19025	83.3961	-16.6039
17	1	1	C90-T 10	-10	0.9	0.265819	116.522	16.5217
17	1	1	C90-T 2	-2	0.9	0.219351	96.1525	-3.8475
17	1	1	T-C90 0	0	0.9	0.167008	73.208	-26.792
17	1	1	T-C90 2	2	0.9	0.22727	99.6239	-0.376123
17	1	1	T-C90 5	5	0.9	0.250367	109.748	9.74837
17	1	1	T-C90 10	10	0.9	0.507495	222.46	122.46
17	1	1	TSCS 90%		0.9	0.0116963	5.12708	-94.8729
17	1	1	TMS only			0.228128	100	0
17	1	3	C50-T 10	-10	0.5	0.16219	120.246	20.2464
17	1	3	C50-T 2	-2	0.5	0.123568	91.6125	-8.38747
17	1	3	T-C50 2	2	0.5	0.145569	107.924	7.92353
17	1	3	T-C50 5	5	0.5	0.116532	86.3963	-13.6037
17	1	3	TSCS 50%		0.5	0	0	-100
17	1	3	C70-T 10	-10	0.7	0.141856	105.171	5.17089
17	1	3	C70-T 2	-2	0.7	0.155226	115.083	15.0834
17	1	3	T-C70 2	2	0.7	0.12458	92.3626	-7.6374
17	1	3	T-C70 5	5	0.7	0.184295	136.635	36.6347
17	1	3	TSCS 70%		0.7	0.00305817	2.2673	-97.7327
17	1	3	TMS only			0.134881	100	0
18	1	1	C50-T 25	-25	0.5	0.080639	96.3461	-3.6539
18	1	1	C50-T 10	-10	0.5	0.083955	100.308	0.307998
18	1	1	C50-T 2	-2	0.5	0.0758336	90.6047	-9.39535
18	1	1	T-C50 0	0	0.5	0.0737581	88.1249	-11.8751
18	1	1	T-C50 2	2	0.5	0.0865946	103.462	3.46171
18	1	1	T-C50 5	5	0.5	0.060777	72.6153	-27.3847
18	1	1	T-C50 10	10	0.5	0.0963592	115.128	15.1283
18	1	1	TSCS 50%		0.5	0.0117096	13.9905	-86.0095
18	1	1	TMS only			0.0836972	100	0
18	1	3	C50-T 10	-10	0.5	0.0729936	112.749	12.7487
18	1	3	C50-T 2	-2	0.5	0.0621751	96.0381	-3.96195
18	1	3	T-C50 2	2	0.5	0.0624912	96.5263	-3.47368
18	1	3	T-C50 5	5	0.5	0.0626121	96.713	-3.28697
18	1	3	TSCS 50%		0.5	0.0119109	18.398	-81.602
18	1	3	C70-T 10	-10	0.7	0.0685273	105.85	5.84976
18	1	3	C70-T 2	-2	0.7	0.0603185	93.1702	-6.82979
18	1	3	T-C70 2	2	0.7	0.0612094	94.5464	-5.45362
18	1	3	T-C70 5	5	0.7	0.0674637	104.207	4.20698
18	1	3	TSCS 70%		0.7	0.0149	23.0151	-76.9849
18	1	3	C90-T 2	-2	0.9	0.0597837	92.3442	-7.65584
18	1	3	T-C90 2	2	0.9	0.0698551	107.901	7.90084
18	1	3	T-C90 5	5	0.9	0.0716253	110.635	10.635
18	1	3	TSCS 90%		0.9	0.0132789	20.511	-79.489
18	1	3	TMS only			0.0647401	100	0
19	1	1	C50-T 25	-25	0.5	0.132105	98.0585	-1.94147
19	1	1	C50-T 10	-10	0.5	0.137859	102.33	2.32959
19	1	1	C50-T 2	-2	0.5	0.140394	104.211	4.21136
19	1	1	T-C50 0	0	0.5	0.136209	101.105	1.10502
19	1	1	T-C50 2	2	0.5	0.139509	103.554	3.55435
19	1	1	T-C50 5	5	0.5	0.133916	99.4026	-0.597395
19	1	1	T-C50 10	10	0.5	0.139147	103.285	3.28546
19	1	1	TSCS 50%		0.5	0	0	-100
19	1	1	C70-T 25	-25	0.7	0.0917049	68.0705	-31.9295
19	1	1	C70-T 10	-10	0.7	0.120959	89.7849	-10.2151
19	1	1	C70-T 2	-2	0.7	0.148603	110.305	10.3046
19	1	1	T-C70 0	0	0.7	0.139388	103.465	3.46472
19	1	1	T-C70 2	2	0.7	0.126673	94.0263	-5.97371
19	1	1	T-C70 5	5	0.7	0.0907391	67.3536	-32.6464
19	1	1	T-C70 10	10	0.7	0.19359	143.698	43.6976
19	1	1	TSCS 70%		0.7	0	0	-100
19	1	1	C90-T 25	-25	0.9	0.134358	99.7312	-0.268844
19	1	1	C90-T 10	-10	0.9	0.0953665	70.7884	-29.2116
19	1	1	C90-T 2	-2	0.9	0.123695	91.8161	-8.18394
19	1	1	T-C90 0	0	0.9	0.169527	125.836	25.8361
19	1	1	T-C90 2	2	0.9	0.142809	106.004	6.00359
19	1	1	T-C90 5	5	0.9	0.149247	110.783	10.7826
19	1	1	T-C90 10	10	0.9	0.1245	92.4133	-7.58668
19	1	1	TSCS 90%		0.9	0.0326743	24.2534	-75.7466
19	1	1	TMS only			0.13472	100	0
19	1	3	C50-T 10	-10	0.5	0.17571	74.3642	-25.6358
19	1	3	C50-T 2	-2	0.5	0.138836	58.7583	-41.2417
19	1	3	T-C50 2	2	0.5	0.202537	85.7175	-14.2825
19	1	3	T-C50 5	5	0.5	0.15205	64.3506	-35.6494
19	1	3	TSCS 50%		0.5	0	0	-100
19	1	3	C70-T 10	-10	0.7	0.236026	99.8911	-0.108863
19	1	3	C70-T 2	-2	0.7	0.204522	86.5577	-13.4423
19	1	3	T-C70 2	2	0.7	0.150848	63.8421	-36.1579
19	1	3	T-C70 5	5	0.7	0.251607	106.485	6.48508
19	1	3	TSCS 70%		0.7	0	0	-100
19	1	3	C90-T 2	-2	0.9	0.171848	72.7293	-27.2707
19	1	3	T-C90 2	2	0.9	0.174637	73.9101	-26.0899
19	1	3	T-C90 5	5	0.9	0.257723	109.074	9.07358
19	1	3	TSCS 90%		0.9	0	0	-100
19	1	3	TMS only			0.236284	100	0
20	0	1	C50-T 25	-25	0.5	0.127437	74.7286	-25.2714
20	0	1	C50-T 10	-10	0.5	0.15484	90.7976	-9.20239
20	0	1	C50-T 2	-2	0.5	0.172223	100.991	0.99101
20	0	1	T-C50 0	0	0.5	0.129932	76.1916	-23.8084
20	0	1	T-C50 2	2	0.5	0.132387	77.6311	-22.3689
20	0	1	T-C50 5	5	0.5	0.131059	76.8523	-23.1477
20	0	1	T-C50 10	10	0.5	0.179064	105.002	5.00233
20	0	1	TSCS 50%		0.5	0	0	-100
20	0	1	C70-T 25	-25	0.7	0.169527	99.41	-0.589988
20	0	1	C70-T 10	-10	0.7	0.165262	96.9089	-3.09111
20	0	1	C70-T 2	-2	0.7	0.201379	118.088	18.088
20	0	1	T-C70 0	0	0.7	0.183087	107.362	7.36184
20	0	1	T-C70 2	2	0.7	0.179265	105.12	5.12034
20	0	1	T-C70 5	5	0.7	0.200028	117.296	17.2959
20	0	1	T-C70 10	10	0.7	0.160312	94.0066	-5.99341
20	0	1	TSCS 70%		0.7	0	0	-100
20	0	1	C90-T 25	-25	0.9	0.13464	78.9523	-21.0477
20	0	1	C90-T 10	-10	0.9	0.127075	74.5163	-25.4837
20	0	1	C90-T 2	-2	0.9	0.131743	77.2534	-22.7466
20	0	1	T-C90 0	0	0.9	0.152144	89.2166	-10.7834
20	0	1	T-C90 2	2	0.9	0.160755	94.2661	-5.73386
20	0	1	T-C90 5	5	0.9	0.164457	96.437	-3.56302
20	0	1	T-C90 10	10	0.9	0.133754	78.4331	-21.5669
20	0	1	TSCS 90%		0.9	0.0317486	18.6173	-81.3827
20	0	1	TMS only			0.170533	100	0
20	0	3	C50-T 10	-10	0.5	0.151299	83.6447	-16.3553
20	0	3	C50-T 2	-2	0.5	0.250609	138.548	38.5477
20	0	3	T-C50 2	2	0.5	0.2659	147.001	47.0011
20	0	3	T-C50 5	5	0.5	0.252379	139.526	39.5265
20	0	3	TSCS 50%		0.5	0	0	-100
20	0	3	C70-T 10	-10	0.7	0.225862	124.866	24.8665
20	0	3	C70-T 2	-2	0.7	0.243044	134.365	34.3655
20	0	3	T-C70 2	2	0.7	0.17669	97.682	-2.31805
20	0	3	T-C70 5	5	0.7	0.190411	105.268	5.26774
20	0	3	TSCS 70%		0.7	0	0	-100
20	0	3	C90-T 2	-2	0.9	0.216446	119.661	19.661
20	0	3	T-C90 2	2	0.9	0.2793	154.409	54.4092
20	0	3	T-C90 5	5	0.9	0.192423	106.38	6.38013
20	0	3	TSCS 90%		0.9	0.0464627	25.6866	-74.3134
20	0	3	TMS only			0.180883	100	0
21	0	1	C50-T 25	-25	0.5	0.73215	121.592	21.5918
21	0	1	C50-T 10	-10	0.5	1.08283	179.832	79.8316
21	0	1	C50-T 2	-2	0.5	1.14766	190.597	90.5974
21	0	1	T-C50 0	0	0.5	1.11329	184.89	84.8904
21	0	1	T-C50 2	2	0.5	0.785788	130.5	30.4999
21	0	1	T-C50 5	5	0.5	0.779833	129.511	29.5108
21	0	1	T-C50 10	10	0.5	1.00928	167.616	67.6156
21	0	1	TSCS 50%		0.5	0.0709815	11.7883	-88.2117
21	0	1	C70-T 25	-25	0.7	0.685593	113.86	13.8599
21	0	1	C70-T 10	-10	0.7	1.01439	168.464	68.4643
21	0	1	C70-T 2	-2	0.7	0.656862	109.088	9.08845
21	0	1	T-C70 0	0	0.7	0.882121	146.498	46.4983
21	0	1	T-C70 2	2	0.7	0.501137	83.2264	-16.7736
21	0	1	T-C70 5	5	0.7	0.713237	118.451	18.4509
21	0	1	T-C70 10	10	0.7	1.30282	216.366	116.366
21	0	1	TSCS 70%		0.7	0.0714242	11.8618	-88.1382
21	0	1	C90-T 25	-25	0.9	0.630787	104.758	4.75806
21	0	1	C90-T 10	-10	0.9	1.22761	203.876	103.876
21	0	1	C90-T 2	-2	0.9	0.744986	123.724	23.7236
21	0	1	T-C90 0	0	0.9	0.904373	150.194	50.1938
21	0	1	T-C90 2	2	0.9	0.63461	105.393	5.39288
21	0	1	T-C90 5	5	0.9	0.996037	165.417	65.417
21	0	1	T-C90 10	10	0.9	0.339577	56.3953	-43.6047
21	0	1	TSCS 90%		0.9	0.0719875	11.9553	-88.0447
21	0	1	TMS only			0.602137	100	0
21	0	3	C50-T 10	-10	0.5	0.994342	302.204	202.204
21	0	3	C50-T 2	-2	0.5	0.353	107.285	7.2849
21	0	3	T-C50 2	2	0.5	0.251092	76.3126	-23.6874
21	0	3	T-C50 5	5	0.5	0.8252	250.797	150.797
21	0	3	TSCS 50%		0.5	0	0	-100
21	0	3	C70-T 10	-10	0.7	0.359255	109.186	9.18583
21	0	3	C70-T 2	-2	0.7	0.460887	140.074	40.0742
21	0	3	T-C70 2	2	0.7	0.763335	231.995	131.995
21	0	3	T-C70 5	5	0.7	0.331754	100.828	0.827699
21	0	3	TSCS 70%		0.7	0.0137619	4.18256	-95.8174
21	0	3	C90-T 2	-2	0.9	0.685719	208.406	108.406
21	0	3	T-C90 2	2	0.9	0.297206	90.3277	-9.67227
21	0	3	T-C90 5	5	0.9	0.3467	105.37	5.37014
21	0	3	TSCS 90%		0.9	0.0227639	6.91847	-93.0815
21	0	3	TMS only			0.32903	100	0
22	0	1	C50-T 25	-25	0.5	0.301203	101.514	1.51373
22	0	1	C50-T 10	-10	0.5	0.33948	114.414	14.4141
22	0	1	C50-T 2	-2	0.5	0.440974	148.621	48.6205
22	0	1	T-C50 0	0	0.5	0.315704	106.401	6.40102
22	0	1	T-C50 2	2	0.5	0.382003	128.746	28.7456
22	0	1	T-C50 5	5	0.5	0.362198	122.071	22.0707
22	0	1	T-C50 10	10	0.5	0.547654	184.574	84.5745
22	0	1	TSCS 50%		0.5	0.000184	0.0620131	-99.938
22	0	1	C70-T 25	-25	0.7	0.419774	141.475	41.4754
22	0	1	C70-T 10	-10	0.7	0.381748	128.66	28.6597
22	0	1	C70-T 2	-2	0.7	0.434858	146.559	46.5591
22	0	1	T-C70 0	0	0.7	0.329236	110.962	10.9617
22	0	1	T-C70 2	2	0.7	0.416152	140.255	40.2549
22	0	1	T-C70 5	5	0.7	0.348677	117.514	17.5139
22	0	1	T-C70 10	10	0.7	0.291193	98.1401	-1.85986
22	0	1	TSCS 70%		0.7	0.00410438	1.38329	-98.6167
22	0	1	C90-T 25	-25	0.9	0.296763	100.017	0.0174231
22	0	1	C90-T 10	-10	0.9	0.430121	144.963	44.9628
22	0	1	C90-T 2	-2	0.9	0.36744	123.837	23.8375
22	0	1	T-C90 0	0	0.9	0.446533	150.494	50.494
22	0	1	T-C90 2	2	0.9	0.2323	78.2916	-21.7084
22	0	1	T-C90 5	5	0.9	0.407058	137.19	37.19
22	0	1	T-C90 10	10	0.9	0.381052	128.425	28.4252
22	0	1	TSCS 90%		0.9	0.0429755	14.4839	-85.5161
22	0	1	TMS only			0.296711	100	0
22	0	3	C50-T 10	-10	0.5	0.764261	103.394	3.39366
22	0	3	C50-T 2	-2	0.5	0.781845	105.773	5.77259
22	0	3	T-C50 2	2	0.5	0.631552	85.4401	-14.5599
22	0	3	T-C50 5	5	0.5	0.577068	78.0692	-21.9308
22	0	3	TSCS 50%		0.5	0	0	-100
22	0	3	C70-T 10	-10	0.7	0.602177	81.4661	-18.5339
22	0	3	C70-T 2	-2	0.7	0.720118	97.4218	-2.57816
22	0	3	T-C70 2	2	0.7	0.711547	96.2623	-3.7377
22	0	3	T-C70 5	5	0.7	0.440819	59.6366	-40.3634
22	0	3	TSCS 70%		0.7	0.0017705	0.239524	-99.7605
22	0	3	C90-T 2	-2	0.9	0.641451	86.7792	-13.2208
22	0	3	T-C90 2	2	0.9	0.497435	67.296	-32.704
22	0	3	T-C90 5	5	0.9	0.5017	67.873	-32.127
22	0	3	TSCS 90%		0.9	0.0853605	11.5481	-88.4519
22	0	3	TMS only			0.739175	100	0
24	0	1	C50-T 25	-25	0.5	0.741726	99.2017	-0.798271
24	0	1	C50-T 10	-10	0.5	0.659156	88.1584	-11.8416
24	0	1	C50-T 2	-2	0.5	0.814071	108.877	8.87736
24	0	1	T-C50 0	0	0.5	0.732512	97.9693	-2.03069
24	0	1	T-C50 2	2	0.5	0.553207	73.9882	-26.0118
24	0	1	T-C50 5	5	0.5	0.801723	107.226	7.22592
24	0	1	T-C50 10	10	0.5	0.709541	94.8971	-5.10288
24	0	1	TSCS 50%		0.5	0	0	-100
24	0	1	C70-T 25	-25	0.7	0.763938	102.172	2.17243
24	0	1	C70-T 10	-10	0.7	0.768957	102.844	2.84362
24	0	1	C70-T 2	-2	0.7	0.657104	87.8839	-12.1161
24	0	1	T-C70 0	0	0.7	0.567624	75.9164	-24.0836
24	0	1	T-C70 2	2	0.7	0.611174	81.741	-18.259
24	0	1	T-C70 5	5	0.7	0.642813	85.9726	-14.0274
24	0	1	T-C70 10	10	0.7	0.747941	100.033	0.0328451
24	0	1	TSCS 70%		0.7	0	0	-100
24	0	1	C90-T 25	-25	0.9	0.604713	80.8769	-19.1231
24	0	1	C90-T 10	-10	0.9	0.826303	110.513	10.5134
24	0	1	C90-T 2	-2	0.9	0.679638	90.8977	-9.10232
24	0	1	T-C90 0	0	0.9	0.735892	98.4214	-1.57862
24	0	1	T-C90 2	2	0.9	0.765738	102.413	2.41309
24	0	1	T-C90 5	5	0.9	0.771262	103.152	3.15192
24	0	1	T-C90 10	10	0.9	0.907655	121.394	21.3937
24	0	1	TSCS 90%		0.9	0	0	-100
24	0	1	TMS only			0.747695	100	0
24	0	3	C50-T 10	-10	0.5	0.723217	84.7495	-15.2505
24	0	3	C50-T 2	-2	0.5	0.838381	98.2449	-1.75506
24	0	3	T-C50 2	2	0.5	0.871457	102.121	2.12099
24	0	3	T-C50 5	5	0.5	0.846992	99.254	-0.745962
24	0	3	TSCS 50%		0.5	0	0	-100
24	0	3	C70-T 10	-10	0.7	0.957092	112.156	12.156
24	0	3	C70-T 2	-2	0.7	0.936886	109.788	9.78819
24	0	3	T-C70 2	2	0.7	0.991651	116.206	16.2058
24	0	3	T-C70 5	5	0.7	1.21268	142.107	42.1074
24	0	3	TSCS 70%		0.7	0.0155726	1.82487	-98.1751
24	0	3	C90-T 2	-2	0.9	0.845342	99.0607	-0.939287
24	0	3	T-C90 2	2	0.9	0.808362	94.7273	-5.27273
24	0	3	T-C90 5	5	0.9	0.821682	96.2881	-3.71194
24	0	3	TSCS 90%		0.9	0.0228154	2.6736	-97.3264
24	0	3	TMS only			0.853358	100	0
25	1	1	C50-T 25	-25	0.5	0.0583529	100	0.000107107
25	1	1	C50-T 10	-10	0.5	0.0650736	111.518	11.5175
25	1	1	C50-T 2	-2	0.5	0.0598417	102.552	2.55161
25	1	1	T-C50 0	0	0.5	0.0645274	110.582	10.5815
25	1	1	T-C50 2	2	0.5	0.0600834	102.966	2.96569
25	1	1	T-C50 5	5	0.5	0.0624578	107.035	7.03483
25	1	1	T-C50 10	10	0.5	0.0584331	100.138	0.137633
25	1	1	TSCS 50%		0.5	0.005611	9.61565	-90.3844
25	1	1	TMS only			0.0583528	100	0
26	0	1	C50-T 25	-25	0.5	0.655404	115.405	15.4054
26	0	1	C50-T 10	-10	0.5	0.594176	104.624	4.62423
26	0	1	C50-T 2	-2	0.5	0.507671	89.392	-10.608
26	0	1	T-C50 0	0	0.5	0.493424	86.8835	-13.1165
26	0	1	T-C50 2	2	0.5	0.587554	103.458	3.45809
26	0	1	T-C50 5	5	0.5	0.614597	108.22	8.21996
26	0	1	T-C50 10	10	0.5	0.506147	89.1238	-10.8762
26	0	1	TSCS 50%		0.5	0.0144878	2.55104	-97.449
26	0	1	C70-T 25	-25	0.7	0.536163	94.409	-5.59098
26	0	1	C70-T 10	-10	0.7	0.518818	91.3549	-8.64514
26	0	1	C70-T 2	-2	0.7	0.591923	104.227	4.22739
26	0	1	T-C70 0	0	0.7	0.535036	94.2106	-5.7894
26	0	1	T-C70 2	2	0.7	0.460867	81.1508	-18.8492
26	0	1	T-C70 5	5	0.7	0.54393	95.7767	-4.22335
26	0	1	T-C70 10	10	0.7	0.652667	114.923	14.9235
26	0	1	TSCS 70%		0.7	0.0134011	2.35971	-97.6403
26	0	1	C90-T 25	-25	0.9	0.455141	80.1425	-19.8575
26	0	1	C90-T 10	-10	0.9	0.577171	101.63	1.6298
26	0	1	C90-T 2	-2	0.9	0.565621	99.5961	-0.403934
26	0	1	T-C90 0	0	0.9	0.423964	74.6528	-25.3472
26	0	1	T-C90 2	2	0.9	0.58534	103.068	3.06831
26	0	1	T-C90 5	5	0.9	0.477045	83.9994	-16.0006
26	0	1	T-C90 10	10	0.9	0.704259	124.008	24.0079
26	0	1	TSCS 90%		0.9	0.0101011	1.77863	-98.2214
26	0	1	TMS only			0.567915	100	0
26	0	3	C50-T 10	-10	0.5	0.707801	74.652	-25.348
26	0	3	C50-T 2	-2	0.5	0.831912	87.7419	-12.2581
26	0	3	T-C50 2	2	0.5	0.502882	53.0391	-46.9609
26	0	3	T-C50 5	5	0.5	0.574676	60.6112	-39.3888
26	0	3	TSCS 50%		0.5	0	0	-100
26	0	3	C70-T 10	-10	0.7	0.609567	64.2912	-35.7088
26	0	3	C70-T 2	-2	0.7	0.488595	51.5323	-48.4677
26	0	3	T-C70 2	2	0.7	0.614597	64.8217	-35.1783
26	0	3	T-C70 5	5	0.7	0.778267	82.084	-17.916
26	0	3	TSCS 70%		0.7	0	0	-100
26	0	3	C90-T 2	-2	0.9	0.719471	75.8828	-24.1172
26	0	3	T-C90 2	2	0.9	0.333767	35.2025	-64.7975
26	0	3	T-C90 5	5	0.9	0.670213	70.6876	-29.3124
26	0	3	TSCS 90%		0.9	0	0	-100
26	0	3	TMS only			0.948134	100	0
28	1	1	C50-T 25	-25	0.5	0.12792	78.9686	-21.0314
28	1	1	C50-T 10	-10	0.5	0.165078	101.907	1.9072
28	1	1	C50-T 2	-2	0.5	0.133673	82.5196	-17.4804
28	1	1	T-C50 0	0	0.5	0.115472	71.2837	-28.7163
28	1	1	T-C50 2	2	0.5	0.0940085	58.0339	-41.9661
28	1	1	T-C50 5	5	0.5	0.158398	97.7832	-2.21677
28	1	1	T-C50 10	10	0.5	0.113379	69.9919	-30.0081
28	1	1	TSCS 50%		0.5	0.0294904	18.2052	-81.7948
28	1	1	C70-T 25	-25	0.7	0.106629	65.8249	-34.1751
28	1	1	C70-T 10	-10	0.7	0.252793	156.056	56.0557
28	1	1	C70-T 2	-2	0.7	0.17852	110.205	10.2049
28	1	1	T-C70 0	0	0.7	0.207205	127.913	27.9132
28	1	1	T-C70 2	2	0.7	0.143803	88.7734	-11.2266
28	1	1	T-C70 5	5	0.7	0.184261	113.749	13.7491
28	1	1	T-C70 10	10	0.7	0.239979	148.146	48.1456
28	1	1	TSCS 70%		0.7	0.0141657	8.74489	-91.2551
28	1	1	C90-T 25	-25	0.9	0.117994	72.8406	-27.1594
28	1	1	C90-T 10	-10	0.9	0.201732	124.535	24.5346
28	1	1	C90-T 2	-2	0.9	0.179432	110.768	10.768
28	1	1	T-C90 0	0	0.9	0.211627	130.643	30.6426
28	1	1	T-C90 2	2	0.9	0.25891	159.832	59.8319
28	1	1	T-C90 5	5	0.9	0.138695	85.6199	-14.3801
28	1	1	T-C90 10	10	0.9	0.155447	95.9613	-4.03871
28	1	1	TSCS 90%		0.9	0.0297478	18.3641	-81.6359
28	1	1	TMS only			0.161989	100	0
28	1	3	C50-T 10	-10	0.5	0.114492	93.8077	-6.19229
28	1	3	C50-T 2	-2	0.5	0.128618	105.381	5.38113
28	1	3	T-C50 2	2	0.5	0.135741	111.217	11.2172
28	1	3	T-C50 5	5	0.5	0.102339	83.8496	-16.1504
28	1	3	TSCS 50%		0.5	0	0	-100
28	1	3	C70-T 10	-10	0.7	0.138357	113.361	13.3607
28	1	3	C70-T 2	-2	0.7	0.107208	87.8396	-12.1604
28	1	3	T-C70 2	2	0.7	0.113446	92.9505	-7.04952
28	1	3	T-C70 5	5	0.7	0.121736	99.7427	-0.257333
28	1	3	TSCS 70%		0.7	0.0308666	25.2901	-74.7099
28	1	3	C90-T 2	-2	0.9	0.129383	106.008	6.00771
28	1	3	T-C90 2	2	0.9	0.139967	114.679	14.6795
28	1	3	T-C90 5	5	0.9	0.17852	146.267	46.2675
28	1	3	TMS only			0.12205	100	0
29	0	1	C50-T 25	-25	0.5	0.303717	78.3942	-21.6058
29	0	1	C50-T 10	-10	0.5	0.330237	85.2394	-14.7606
29	0	1	C50-T 2	-2	0.5	0.342834	88.4907	-11.5093
29	0	1	T-C50 0	0	0.5	0.308667	79.6718	-20.3282
29	0	1	T-C50 2	2	0.5	0.31913	82.3725	-17.6275
29	0	1	T-C50 5	5	0.5	0.227858	58.8138	-41.1862
29	0	1	T-C50 10	10	0.5	0.312047	80.5443	-19.4557
29	0	1	TSCS 50%		0.5	0	0	-100
29	0	1	C70-T 25	-25	0.7	0.33724	87.0468	-12.9532
29	0	1	C70-T 10	-10	0.7	0.233049	60.1537	-39.8463
29	0	1	C70-T 2	-2	0.7	0.30581	78.9342	-21.0658
29	0	1	T-C70 0	0	0.7	0.344242	88.8543	-11.1457
29	0	1	T-C70 2	2	0.7	0.369676	95.4191	-4.58088
29	0	1	T-C70 5	5	0.7	0.418893	108.123	8.12297
29	0	1	T-C70 10	10	0.7	0.25301	65.3059	-34.6941
29	0	1	TSCS 70%		0.7	0	0	-100
29	0	1	C90-T 25	-25	0.9	0.224196	57.8685	-42.1315
29	0	1	C90-T 10	-10	0.9	0.377885	97.5382	-2.46184
29	0	1	C90-T 2	-2	0.9	0.268544	69.3154	-30.6846
29	0	1	T-C90 0	0	0.9	0.24303	62.7298	-37.2702
29	0	1	T-C90 2	2	0.9	0.303838	78.4253	-21.5747
29	0	1	T-C90 5	5	0.9	0.252889	65.2748	-34.7252
29	0	1	T-C90 10	10	0.9	0.339493	87.6285	-12.3715
29	0	1	TSCS 90%		0.9	0	0	-100
29	0	1	TMS only			0.387423	100	0
29	0	3	C50-T 10	-10	0.5	0.255143	57.5862	-42.4138
29	0	3	C50-T 2	-2	0.5	0.326535	73.6993	-26.3007
29	0	3	T-C50 2	2	0.5	0.387061	87.3602	-12.6398
29	0	3	T-C50 5	5	0.5	0.346013	78.0955	-21.9045
29	0	3	TSCS 50%		0.5	0	0	-100
29	0	3	C70-T 10	-10	0.7	0.344524	77.7595	-22.2405
29	0	3	C70-T 2	-2	0.7	0.416801	94.0725	-5.92754
29	0	3	T-C70 2	2	0.7	0.524251	118.324	18.3241
29	0	3	T-C70 5	5	0.7	0.689571	155.637	55.637
29	0	3	TSCS 70%		0.7	0.0491775	11.0994	-88.9006
29	0	3	C90-T 2	-2	0.9	0.306816	69.2487	-30.7513
29	0	3	T-C90 2	2	0.9	0.776134	175.174	75.1745
29	0	3	T-C90 5	5	0.9	0.422435	95.3441	-4.65591
29	0	3	TMS only			0.443063	100	0
