# Supplementary material for: Posteroanterior Cervical Transcutaneous Spinal Cord Stimulation: Interactions with Cortical and Peripheral Nerve Stimulation
Source: J Clin Med. 2021 Nov 15;10(22):5304. doi: 10.3390/jcm10225304 (PMC8623612; doi:10.3390/jcm10225304)
Supplement: Supplementary file 1 [file jcm-10-05304-s001.zip › S5 - H.xlsx]

## Sheet: H and M
Subject ID	Group	Session	Mmax Amp	Hmax Amp	H/M Ratio
1	1	2	4.02154	0.54886	0.13648
2	0	2	1.47919	0.5017	0.339173
7	0	2	2.24169	0.660565	0.294672
10	0	2	3.05785	0.498213	0.162929
11	0	2	1.27872	0.242507	0.189649
12	1	2	1.8672	0.7272	0.38946
13	0	2	2.68657	1.14544	0.426356
16	1	2	1.21007	0.685137	0.566197
17	1	2	1.84697	0.228737	0.123844
18	1	2	2.81394	0.241327	0.0857612
22	0	2	3.42676	0.260963	0.0761546
23	1	2	1.79734	0.133165	0.0740897
24	0	2	2.1683	1.22187	0.563518
