# Supplementary material for: Posteroanterior Cervical Transcutaneous Spinal Cord Stimulation: Interactions with Cortical and Peripheral Nerve Stimulation
Source: J Clin Med. 2021 Nov 15;10(22):5304. doi: 10.3390/jcm10225304 (PMC8623612; doi:10.3390/jcm10225304)
Supplement: Supplementary file 1 [file jcm-10-05304-s001.zip › S4 - F.xlsx]

## Sheet: F-M
Subject ID	Group	Session	F Amp	M Amp	F/M	F Persistence
1	1	2	0.0559612	2.06872	0.0270512	0.6
1	1	3	0.0726296	2.92822	0.0248033	0.809524
2	0	2	0.13058	2.56509	0.0509068	1
2	0	3	0.102664	3.99023	0.0257289	1
3	1	2	0.0267316	1.86374	0.014343	0.6
5	1	2	0.0693786	2.48924	0.0278714	0.96
5	1	3	0.412821	3.91478	0.105452	1
6	0	2	0.0197654	4.12273	0.00479425	0.28
6	0	3	0.0520469	2.70546	0.0192377	0.6
7	0	2	0.0528966	3.06707	0.0172466	0.68
7	0	3	0.0711297	3.95072	0.0180042	0.72
8	0	2	0.263286	4.99018	0.0527608	0.92
8	0	3	0.155587	5.83863	0.0266478	0.92
9	0	2	0.0639575	3.76005	0.0170098	0.32
9	0	3	0.060687	4.38552	0.013838	0.52
10	0	3	0.0519566	5.05124	0.0102859	0.56
11	0	2	0.0840192	5.14448	0.0163319	0.64
11	0	3	0.0411405	2.83959	0.0144882	0.64
12	1	2	0.287725	1.24001	0.232035	1
12	1	3	0.253075	0.643396	0.393342	1
13	0	2	0.0432907	5.42358	0.00798194	0.56
13	0	3	0.0549182	3.39274	0.016187	0.64
14	0	3	0.0773105	2.85043	0.0271224	0.6
15	1	2	0.0332214	1.84842	0.0179728	0.2
15	1	3	0.0775551	1.63993	0.0472917	0.28
16	1	2	0.530769	2.2889	0.231888	1
16	1	3	0.375195	2.69677	0.139128	1
17	1	2	0.0875473	3.43523	0.0254851	0.76
17	1	3	0.0580215	3.62495	0.0160062	0.88
19	1	2	0.0780772	1.75507	0.0444867	0.833333
20	0	2	0.0413206	1.48455	0.0278337	0.52
20	0	3	0.0184005	2.37958	0.00773269	0.32
21	0	2	0.099883	6.12063	0.0163191	0.92
21	0	3	0.0954406	6.96651	0.0136999	1
22	0	2	0.0490466	3.09229	0.0158609	0.72
22	0	3	0.0539139	4.0753	0.0132294	0.64
23	1	2	0.304117	2.3344	0.130276	1
23	1	3	0.445295	3.14508	0.141584	1
24	0	2	0.061614	6.46776	0.00952632	0.76
24	0	3	0.0528323	3.19756	0.0165227	0.48
25	1	3	0.438973	2.57101	0.17074	1
26	0	2	0.0721934	2.22229	0.032486	0.68
26	0	3	0.0544348	4.2702	0.0127476	0.88
27	1	3	0.0350536	1.49899	0.0233849	0.28
28	1	2	0.0933903	0.707962	0.131914	1
28	1	3	0.110505	2.01035	0.0549683	1
29	0	3	0.0889732	4.48725	0.019828	0.88
