# Supplementary material for: Posteroanterior Cervical Transcutaneous Spinal Cord Stimulation: Interactions with Cortical and Peripheral Nerve Stimulation
Source: J Clin Med. 2021 Nov 15;10(22):5304. doi: 10.3390/jcm10225304 (PMC8623612; doi:10.3390/jcm10225304)
Supplement: Supplementary file 1 [file jcm-10-05304-s001.zip › S3 - TMS.xlsx]

## Sheet: TMS
Subj	Group	Session	TMS RMT (%MSO)	Amp at 120% RMT
1	1	1	53	0.18182
2	0	1	33	0.649458
2	0	3	31	1.04699
3	1	1	50	0.0684171
3	1	3	43	0.118045
5	1	1	34	0.391747
5	1	3	27	0.130482
6	0	1	39	0.757862
6	0	3	37	0.671059
7	0	1	37	0.548579
7	0	3	33	0.844198
8	0	1	45	0.712795
8	0	3	47	0.45
9	0	1	36	0.153627
9	0	3	35	0.425021
10	0	1	28	0.433391
10	0	3	32	0.897556
11	0	1	40	0.315753
11	0	3	47	0.449744
12	1	1	61	0.0605397
12	1	3	63	0.056335
13	0	1	37	0.635949
13	0	3	33	0.385973
14	0	1	47	0.535944
14	0	3	53	0.290944
15	1	1	36	0.821659
15	1	3	32	0.603494
16	1	3	72	0.0652194
17	1	1	52	0.228128
17	1	3	50	0.134881
18	1	1	33	0.0836972
18	1	3	40	0.0647401
19	1	1	58	0.13472
19	1	3	64	0.236284
20	0	1	40	0.170533
20	0	3	42	0.180883
21	0	1	44	0.602137
21	0	3	37	0.32903
22	0	1	43	0.296711
22	0	3	40	0.739175
24	0	1	48	0.747695
24	0	3	44	0.853358
25	1	1	71	0.0583528
26	0	1	48	0.567915
26	0	3	38	0.948134
28	1	1	52	0.161989
28	1	3	48	0.12205
29	0	1	45	0.387423
29	0	3	44	#REF!
