# Supplementary material for: Posteroanterior Cervical Transcutaneous Spinal Cord Stimulation: Interactions with Cortical and Peripheral Nerve Stimulation
Source: J Clin Med. 2021 Nov 15;10(22):5304. doi: 10.3390/jcm10225304 (PMC8623612; doi:10.3390/jcm10225304)
Supplement: Supplementary file 1 [file jcm-10-05304-s001.zip › S2 - TSCS.xlsx]

## Sheet: TSCS
Subj	Group	Session	TSCS RMT (mA)
1	1	1	15
1	1	2	16
1	1	3	14
2	0	1	29
2	0	2	30
2	0	3	22
3	1	1	32
3	1	2	35
3	1	3	33
5	1	1	6
5	1	2	5.5
5	1	3	6
6	0	1	34
6	0	2	34
6	0	3	11
7	0	1	12
7	0	2	29
7	0	3	32
8	0	1	47.5
8	0	2	40.5
8	0	3	47
9	0	1	34.5
9	0	2	14
9	0	3	30
10	0	1	31
10	0	2	28
10	0	3	33.5
11	0	1	44
11	0	2	42
11	0	3	49
12	1	1	32
12	1	2	24
12	1	3	27.5
13	0	1	2.5
13	0	2	2.4
13	0	3	7
14	0	1	23
14	0	2	21
14	0	3	23
15	1	1	44
15	1	2	35
15	1	3	35
16	1	1	38
16	1	2	40
16	1	3	38
17	1	1	47
17	1	2	43.5
17	1	3	37
18	1	1	29
18	1	2	18
18	1	3	22
19	1	1	6
19	1	2	3.8
19	1	3	4.5
20	0	1	14.5
20	0	2	18
20	0	3	17.5
21	0	1	7.5
21	0	2	15
21	0	3	8
22	0	1	28
22	0	2	25
22	0	3	27
23	1	1	41
23	1	2	39.3
23	1	3	40
24	0	1	10
24	0	2	20
24	0	3	35
25	1	1	35
25	1	2	37
25	1	3	29
26	0	1	23
26	0	2	26
26	0	3	24.5
27	1	1	18
27	1	2	22
27	1	3	16
28	1	1	23.5
28	1	2	24
28	1	3	22
29	0	1	23
29	0	2	25
29	0	3	29
